# Supplementary material for: In-silico target prediction and pathway analysis of propranolol as a potential therapeutic agent for hepatocellular carcinoma
Source: PLoS One. 2026 Feb 13;21(2):e0333978. doi: 10.1371/journal.pone.0333978 (PMC12904466; doi:10.1371/journal.pone.0333978)
Supplement: S1 File — (XLSX) [file pone.0333978.s004.xlsx]

## Sheet: GO_BP
Category	Term	Count	%	PValue	Genes	List Total	Pop Hits	Pop Total	Fold Enrichment	Bonferroni	Benjamini	FDR
GOTERM_BP_DIRECT	GO:0006468~protein phosphorylation	15	21.4286	9.76875e-13	LYN, SYK, CDK9, ZAP70, CCNE1, CDK4, LCK, ERBB2, CHEK1, CDK2, PIM1, PIM3, PRKCQ, PIM2, JAK1	70	282	19478	14.8009	1.23283e-09	1.23282e-09	1.14099e-09
GOTERM_BP_DIRECT	GO:0018108~peptidyl-tyrosine phosphorylation	8	11.4286	2.08873e-10	LYN, ZAP70, SYK, FLT3, SRC, LCK, ERBB2, EGFR	70	45	19478	49.4679	2.63598e-07	1.31799e-07	1.21982e-07
GOTERM_BP_DIRECT	GO:0043410~positive regulation of MAPK cascade	11	15.7143	2.52981e-09	LYN, MAP2K1, SYK, ADRB3, FLT3, ERBB2, ADRB2, JAK2, DRD2, EGFR, IGF1R	70	204	19478	15.0041	3.19261e-06	1.06421e-06	9.84939e-07
GOTERM_BP_DIRECT	GO:0008284~positive regulation of cell population proliferation	14	20	2.47775e-08	LYN, CASR, PRMT1, FLT3, HTR1A, ILK, HTR2A, F2, EGFR, IGF1R, CDK4, ERBB2, CDK2, JAK2	70	512	19478	7.60859	3.12687e-05	7.8173e-06	7.23503e-06
GOTERM_BP_DIRECT	GO:0007187~G protein-coupled receptor signaling pathway, coupled to cyclic nucleotide second messenger	7	10	3.57555e-08	OPRD1, CCR1, HRH1, ADRB3, HTR1A, HTR2C, HTR2A	70	54	19478	36.0704	4.51224e-05	9.02468e-06	8.35248e-06
GOTERM_BP_DIRECT	GO:0007169~cell surface receptor protein tyrosine kinase signaling pathway	8	11.4286	1.22175e-07	LYN, ZAP70, SYK, FLT3, LCK, ERBB2, TYRO3, EGFR	70	110	19478	20.2369	0.000154174	2.56976e-05	2.37835e-05
GOTERM_BP_DIRECT	GO:0009410~response to xenobiotic stimulus	10	14.2857	2.80388e-07	LYN, ABCB1, CCND1, SRC, CDK4, LCK, HTR2A, DRD2, SLC6A3, SLC6A4	70	255	19478	10.912	0.000353788	5.055e-05	4.67848e-05
GOTERM_BP_DIRECT	GO:0035094~response to nicotine	6	8.57143	3.69921e-07	OPRD1, CHRNA3, TACR1, DRD2, SLC6A3, IGF1R	70	42	19478	39.751	0.000466731	5.8355e-05	5.40084e-05
GOTERM_BP_DIRECT	GO:0048013~ephrin receptor signaling pathway	7	10	5.55577e-07	LYN, FLT3, SRC, ERBB2, TYRO3, EGFR, IGF1R	70	85	19478	22.9153	0.000700893	7.79042e-05	7.21015e-05
GOTERM_BP_DIRECT	GO:0038063~collagen-activated tyrosine kinase receptor signaling pathway	6	8.57143	1.90716e-06	SYK, FLT3, ERBB2, TYRO3, EGFR, IGF1R	70	58	19478	28.7852	0.00240395	0.000240684	0.000222757
GOTERM_BP_DIRECT	GO:0007166~cell surface receptor signaling pathway	10	14.2857	3.60526e-06	CCR1, PRMT1, ERBB2, ADRB2, F2, MAPK14, JAK3, EGFR, BIRC2, BIRC3	70	347	19478	8.01894	0.00453952	0.000382718	0.000354211
GOTERM_BP_DIRECT	GO:0030168~platelet activation	6	8.57143	3.63916e-06	SYK, SRC, LCK, TYRO3, F2, MAPK14	70	66	19478	25.2961	0.00458209	0.000382718	0.000354211
GOTERM_BP_DIRECT	GO:0045907~positive regulation of vasoconstriction	5	7.14286	4.2212e-06	HRH1, CASR, TACR1, HTR2A, EGFR	70	31	19478	44.8802	0.00531301	0.000409782	0.000379259
GOTERM_BP_DIRECT	GO:0035556~intracellular signal transduction	11	15.7143	5.78373e-06	ZAP70, SYK, SRC, LCK, ERBB2, PRKCQ, JAK2, DRD2, MAPK14, JAK3, JAK1	70	470	19478	6.5124	0.00727252	0.000506183	0.00046848
GOTERM_BP_DIRECT	GO:0045824~negative regulation of innate immune response	5	7.14286	6.17199e-06	PARP1, TYRO3, PIM1, DRD2, AURKB	70	34	19478	40.9202	0.00775882	0.000506183	0.00046848
GOTERM_BP_DIRECT	GO:0043491~phosphatidylinositol 3-kinase/protein kinase B signal transduction	6	8.57143	6.41753e-06	ERBB2, TYRO3, ILK, DRD2, EGFR, IGF1R	70	74	19478	22.5614	0.00806625	0.000506183	0.00046848
GOTERM_BP_DIRECT	GO:0060397~growth hormone receptor signaling pathway via JAK-STAT	4	5.71429	6.8788e-06	LYN, JAK2, JAK3, JAK1	70	11	19478	101.184	0.0086435	0.000510649	0.000472614
GOTERM_BP_DIRECT	GO:0070374~positive regulation of ERK1 and ERK2 cascade	8	11.4286	8.5423e-06	CCR1, MAP2K1, CASR, SRC, HTR2C, HTR2A, DRD2, EGFR	70	207	19478	10.7539	0.0107225	0.00059891	0.0005543
GOTERM_BP_DIRECT	GO:0046777~protein autophosphorylation	7	10	9.0383e-06	LYN, FLT3, SRC, TYRO3, PIM1, JAK2, IGF1R	70	137	19478	14.2175	0.0113416	0.000600334	0.000555618
GOTERM_BP_DIRECT	GO:0048009~insulin-like growth factor receptor signaling pathway	6	8.57143	1.00137e-05	MAP2K1, FLT3, ERBB2, TYRO3, EGFR, IGF1R	70	81	19478	20.6116	0.0125579	0.000631867	0.000584803
GOTERM_BP_DIRECT	GO:0000082~G1/S transition of mitotic cell cycle	6	8.57143	1.06349e-05	CCND1, CCNE2, CCNE1, CDK4, CDK2, PIM2	70	82	19478	20.3603	0.0133316	0.000639104	0.000591501
GOTERM_BP_DIRECT	GO:0036323~vascular endothelial growth factor receptor-1 signaling pathway	5	7.14286	2.7092e-05	FLT3, ERBB2, TYRO3, EGFR, IGF1R	70	49	19478	28.3936	0.0336126	0.00150584	0.00139368
GOTERM_BP_DIRECT	GO:0120162~positive regulation of cold-induced thermogenesis	6	8.57143	2.93101e-05	SYK, KDM1A, ADRB3, ADRB2, JAK2, IGF1R	70	101	19478	16.5301	0.0363141	0.00150584	0.00139368
GOTERM_BP_DIRECT	GO:0035790~platelet-derived growth factor receptor-alpha signaling pathway	5	7.14286	2.93694e-05	FLT3, ERBB2, TYRO3, EGFR, IGF1R	70	50	19478	27.8257	0.0363863	0.00150584	0.00139368
GOTERM_BP_DIRECT	GO:0038145~macrophage colony-stimulating factor signaling pathway	5	7.14286	3.17841e-05	FLT3, ERBB2, TYRO3, EGFR, IGF1R	70	51	19478	27.2801	0.0393184	0.00150584	0.00139368
GOTERM_BP_DIRECT	GO:0038109~Kit signaling pathway	5	7.14286	3.17841e-05	FLT3, ERBB2, TYRO3, EGFR, IGF1R	70	51	19478	27.2801	0.0393184	0.00150584	0.00139368
GOTERM_BP_DIRECT	GO:0007173~epidermal growth factor receptor signaling pathway	6	8.57143	3.22168e-05	FLT3, SRC, ERBB2, TYRO3, EGFR, IGF1R	70	103	19478	16.2092	0.0398428	0.00150584	0.00139368
GOTERM_BP_DIRECT	GO:1900087~positive regulation of G1/S transition of mitotic cell cycle	5	7.14286	3.70457e-05	CCND1, CCNE2, CCNE1, KCNA5, EGFR	70	53	19478	26.2507	0.0456764	0.0016697	0.00154533
GOTERM_BP_DIRECT	GO:0031547~brain-derived neurotrophic factor receptor signaling pathway	5	7.14286	3.99029e-05	FLT3, ERBB2, TYRO3, EGFR, IGF1R	70	54	19478	25.7646	0.0491115	0.00167858	0.00155355
GOTERM_BP_DIRECT	GO:0035791~platelet-derived growth factor receptor-beta signaling pathway	5	7.14286	3.99029e-05	FLT3, ERBB2, TYRO3, EGFR, IGF1R	70	54	19478	25.7646	0.0491115	0.00167858	0.00155355
GOTERM_BP_DIRECT	GO:0048012~hepatocyte growth factor receptor signaling pathway	5	7.14286	4.60964e-05	FLT3, ERBB2, TYRO3, EGFR, IGF1R	70	56	19478	24.8444	0.0565152	0.00187657	0.00173679
GOTERM_BP_DIRECT	GO:0007200~phospholipase C-activating G protein-coupled receptor signaling pathway	6	8.57143	5.02646e-05	OPRD1, HRH1, CASR, HTR2C, TACR1, DRD2	70	113	19478	14.7747	0.0614654	0.00198231	0.00183466
GOTERM_BP_DIRECT	GO:0038084~vascular endothelial growth factor signaling pathway	5	7.14286	6.89019e-05	FLT3, ERBB2, TYRO3, EGFR, IGF1R	70	62	19478	22.4401	0.0832837	0.00263498	0.00243871
GOTERM_BP_DIRECT	GO:0043066~negative regulation of apoptotic process	10	14.2857	8.15072e-05	SRC, ERBB2, PIM1, XIAP, PIM3, PIM2, EGFR, BIRC2, IGF1R, BIRC3	70	515	19478	5.40305	0.0977524	0.00302536	0.00280001
GOTERM_BP_DIRECT	GO:0051897~positive regulation of phosphatidylinositol 3-kinase/protein kinase B signal transduction	7	10	8.49047e-05	FLT3, SRC, TYRO3, F2, JAK2, EGFR, IGF1R	70	204	19478	9.54804	0.101613	0.00306142	0.00283339
GOTERM_BP_DIRECT	GO:0002862~negative regulation of inflammatory response to antigenic stimulus	4	5.71429	0.000117086	LYN, SYK, SRC, MAPK14	70	27	19478	41.2233	0.137372	0.00410452	0.0037988
GOTERM_BP_DIRECT	GO:0070424~regulation of nucleotide-binding domain, leucine rich repeat containing receptor signaling pathway	3	4.28571	0.000122829	XIAP, BIRC2, BIRC3	70	5	19478	166.954	0.143602	0.00418946	0.00387741
GOTERM_BP_DIRECT	GO:0090330~regulation of platelet aggregation	3	4.28571	0.000183821	LYN, SYK, PRKCQ	70	6	19478	139.129	0.207057	0.0061048	0.00565008
GOTERM_BP_DIRECT	GO:0042127~regulation of cell population proliferation	6	8.57143	0.000236725	FLT3, ERBB2, CHEK1, XIAP, EGFR, BIRC2	70	157	19478	10.634	0.258279	0.00766018	0.00708961
GOTERM_BP_DIRECT	GO:1900182~positive regulation of protein localization to nucleus	4	5.71429	0.000382671	PARP1, SRC, F2, JAK1	70	40	19478	27.8257	0.383084	0.0120733	0.011174
GOTERM_BP_DIRECT	GO:0001666~response to hypoxia	6	8.57143	0.000422003	EGLN1, KCNA5, NOS1, DRD2, BIRC2, SLC6A4	70	178	19478	9.37945	0.412971	0.0129895	0.0120219
GOTERM_BP_DIRECT	GO:0008543~fibroblast growth factor receptor signaling pathway	5	7.14286	0.000471927	FLT3, ERBB2, TYRO3, EGFR, IGF1R	70	102	19478	13.6401	0.44883	0.0141803	0.0131241
GOTERM_BP_DIRECT	GO:0007165~signal transduction	14	20	0.000601206	LYN, MAP2K1, CHRNA3, SRC, MAPK14, EGFR, ESR2, IGF1R, CDK4, ADORA3, ERBB2, CDK2, TYRO3, JAK2	70	1308	19478	2.97829	0.531842	0.0176024	0.0162913
GOTERM_BP_DIRECT	GO:1904646~cellular response to amyloid-beta	4	5.71429	0.000617005	SYK, PARP1, ADRB2, IGF1R	70	47	19478	23.6815	0.54109	0.0176024	0.0162913
GOTERM_BP_DIRECT	GO:0006874~intracellular calcium ion homeostasis	5	7.14286	0.00062766	CCR1, CASR, HTR2C, HTR2A, DRD2	70	110	19478	12.6481	0.547223	0.0176024	0.0162913
GOTERM_BP_DIRECT	GO:0051209~release of sequestered calcium ion into cytosol	4	5.71429	0.000656476	LCK, HTR2C, HTR2A, DRD2	70	48	19478	23.1881	0.563403	0.0178916	0.016559
GOTERM_BP_DIRECT	GO:0007210~serotonin receptor signaling pathway	3	4.28571	0.000666329	HTR1A, HTR2C, HTR2A	70	11	19478	75.8883	0.568802	0.0178916	0.016559
GOTERM_BP_DIRECT	GO:0045471~response to ethanol	5	7.14286	0.000717817	OPRD1, TACR1, SLC6A3, BIRC2, IGF1R	70	114	19478	12.2043	0.595947	0.0188726	0.0174669
GOTERM_BP_DIRECT	GO:0042311~vasodilation	4	5.71429	0.000784445	CASR, SRC, NOS1, EGFR	70	51	19478	21.8241	0.628556	0.0201356	0.0186358
GOTERM_BP_DIRECT	GO:0007167~enzyme-linked receptor protein signaling pathway	3	4.28571	0.000797765	ERBB2, JAK2, JAK3	70	12	19478	69.5643	0.634753	0.0201356	0.0186358
GOTERM_BP_DIRECT	GO:0008286~insulin receptor signaling pathway	5	7.14286	0.000816782	FLT3, ERBB2, TYRO3, EGFR, IGF1R	70	118	19478	11.7906	0.643421	0.0202114	0.0187059
GOTERM_BP_DIRECT	GO:0038083~peptidyl-tyrosine autophosphorylation	3	4.28571	0.000940657	LCK, EGFR, IGF1R	70	13	19478	64.2132	0.695068	0.0223983	0.0207299
GOTERM_BP_DIRECT	GO:0045737~positive regulation of cyclin-dependent protein serine/threonine kinase activity	3	4.28571	0.000940657	CCND1, PIM1, EGFR	70	13	19478	64.2132	0.695068	0.0223983	0.0207299
GOTERM_BP_DIRECT	GO:1904263~positive regulation of TORC1 signaling	4	5.71429	0.000978287	SYK, SRC, PRMT1, PIM1	70	55	19478	20.2369	0.709224	0.0228629	0.02116
GOTERM_BP_DIRECT	GO:0033209~tumor necrosis factor-mediated signaling pathway	4	5.71429	0.00103105	ILK, JAK2, BIRC2, BIRC3	70	56	19478	19.8755	0.727975	0.0235046	0.0217538
GOTERM_BP_DIRECT	GO:0001934~positive regulation of protein phosphorylation	5	7.14286	0.00104299	LYN, CCND1, ERBB2, F2, EGFR	70	126	19478	11.042	0.732047	0.0235046	0.0217538
GOTERM_BP_DIRECT	GO:0070102~interleukin-6-mediated signaling pathway	3	4.28571	0.00109492	SRC, JAK2, JAK1	70	14	19478	59.6265	0.749062	0.024242	0.0224363
GOTERM_BP_DIRECT	GO:0090398~cellular senescence	4	5.71429	0.00120005	MAP2K1, CDK2, MAPK14, IGF1R	70	59	19478	18.8649	0.780274	0.0261114	0.0241665
GOTERM_BP_DIRECT	GO:0043123~positive regulation of canonical NF-kappaB signal transduction	6	8.57143	0.00138874	PARP1, ILK, XIAP, PIM2, BIRC2, BIRC3	70	232	19478	7.19631	0.826887	0.0294913	0.0272946
GOTERM_BP_DIRECT	GO:0022407~regulation of cell-cell adhesion	3	4.28571	0.00143726	SRC, JAK2, JAK3	70	16	19478	52.1732	0.837183	0.0294913	0.0272946
GOTERM_BP_DIRECT	GO:0048148~behavioral response to cocaine	3	4.28571	0.00143726	HTR2A, DRD2, SLC6A4	70	16	19478	52.1732	0.837183	0.0294913	0.0272946
GOTERM_BP_DIRECT	GO:0006508~proteolysis	9	12.8571	0.00144886	XPNPEP1, FAP, F10, DPP9, REN, LAP3, PEPD, F2, METAP2	70	615	19478	4.07206	0.839552	0.0294913	0.0272946
GOTERM_BP_DIRECT	GO:0007346~regulation of mitotic cell cycle	4	5.71429	0.00158817	CDK2, PIM1, PIM3, PIM2	70	65	19478	17.1235	0.865457	0.0318139	0.0294442
GOTERM_BP_DIRECT	GO:0019221~cytokine-mediated signaling pathway	5	7.14286	0.00162152	CCR1, FLT3, JAK2, JAK3, JAK1	70	142	19478	9.79779	0.871011	0.0318789	0.0295044
GOTERM_BP_DIRECT	GO:0051726~regulation of cell cycle	6	8.57143	0.00164194	CDK9, FAP, CDK4, XIAP, BIRC2, BIRC3	70	241	19478	6.92756	0.874297	0.0318789	0.0295044
GOTERM_BP_DIRECT	GO:0071880~adenylate cyclase-activating adrenergic receptor signaling pathway	3	4.28571	0.00182414	ADRB3, ADRB2, DRD2	70	18	19478	46.3762	0.900158	0.0343592	0.0317999
GOTERM_BP_DIRECT	GO:0002028~regulation of sodium ion transport	3	4.28571	0.00182414	ADRB2, NOS1, DRD2	70	18	19478	46.3762	0.900158	0.0343592	0.0317999
GOTERM_BP_DIRECT	GO:0006915~apoptotic process	9	12.8571	0.00217132	PARP1, CHEK1, PIM1, XIAP, PIM3, JAK2, MAPK14, BIRC2, BIRC3	70	656	19478	3.81755	0.935635	0.0397577	0.0367963
GOTERM_BP_DIRECT	GO:0042981~regulation of apoptotic process	6	8.57143	0.00217376	FLT3, XIAP, JAK2, JAK3, BIRC2, BIRC3	70	257	19478	6.49628	0.935833	0.0397577	0.0367963
GOTERM_BP_DIRECT	GO:0031398~positive regulation of protein ubiquitination	4	5.71429	0.00248612	KDM1A, XIAP, BIRC2, BIRC3	70	76	19478	14.6451	0.956777	0.0441986	0.0409065
GOTERM_BP_DIRECT	GO:0045780~positive regulation of bone resorption	3	4.28571	0.00248661	SYK, SRC, EGFR	70	21	19478	39.751	0.956804	0.0441986	0.0409065
GOTERM_BP_DIRECT	GO:0043069~negative regulation of programmed cell death	3	4.28571	0.00272903	XPNPEP1, DPP9, PEPD	70	22	19478	37.9442	0.968214	0.0478338	0.0442709
GOTERM_BP_DIRECT	GO:0038096~Fc-gamma receptor signaling pathway involved in phagocytosis	3	4.28571	0.00298211	LYN, SYK, SRC	70	23	19478	36.2944	0.976926	0.0508571	0.047069
GOTERM_BP_DIRECT	GO:0002223~stimulatory C-type lectin receptor signaling pathway	3	4.28571	0.00298211	LYN, SYK, SRC	70	23	19478	36.2944	0.976926	0.0508571	0.047069
GOTERM_BP_DIRECT	GO:0038095~Fc-epsilon receptor signaling pathway	3	4.28571	0.00324579	LYN, SYK, PRKCQ	70	24	19478	34.7821	0.983475	0.0546159	0.0505478
GOTERM_BP_DIRECT	GO:0030335~positive regulation of cell migration	6	8.57143	0.00354685	LYN, CCR1, F10, JAK2, EGFR, IGF1R	70	288	19478	5.79702	0.988713	0.0588964	0.0545096
GOTERM_BP_DIRECT	GO:0007626~locomotory behavior	4	5.71429	0.00364603	CHRNA3, HTR2C, DRD2, SLC6A3	70	87	19478	12.7934	0.990045	0.0597571	0.0553061
GOTERM_BP_DIRECT	GO:0050900~leukocyte migration	3	4.28571	0.00380463	LYN, SRC, LCK	70	26	19478	32.1066	0.991857	0.060018	0.0555475
GOTERM_BP_DIRECT	GO:0042178~xenobiotic catabolic process	3	4.28571	0.00380463	CYP2D6, CYP1A2, NOS1	70	26	19478	32.1066	0.991857	0.060018	0.0555475
GOTERM_BP_DIRECT	GO:0045088~regulation of innate immune response	3	4.28571	0.00380463	XIAP, BIRC2, BIRC3	70	26	19478	32.1066	0.991857	0.060018	0.0555475
GOTERM_BP_DIRECT	GO:0042755~eating behavior	3	4.28571	0.00440492	OPRD1, ADRB3, TACR1	70	28	19478	29.8133	0.996194	0.0686298	0.0635179
GOTERM_BP_DIRECT	GO:0032880~regulation of protein localization	4	5.71429	0.0045304	KDM1A, PARP1, CCNE2, CCNE1	70	94	19478	11.8407	0.996754	0.0697239	0.0645306
GOTERM_BP_DIRECT	GO:0071902~positive regulation of protein serine/threonine kinase activity	3	4.28571	0.00472043	MAP2K1, SRC, PIM1	70	29	19478	28.7852	0.997449	0.0717733	0.0664273
GOTERM_BP_DIRECT	GO:0006974~DNA damage response	6	8.57143	0.00503993	LYN, CCND1, PARP1, PRMT1, CHEK1, XIAP	70	313	19478	5.334	0.998299	0.0749196	0.0693392
GOTERM_BP_DIRECT	GO:0071549~cellular response to dexamethasone stimulus	3	4.28571	0.00504609	JAK2, EGFR, IGF1R	70	30	19478	27.8257	0.998312	0.0749196	0.0693392
GOTERM_BP_DIRECT	GO:0070372~regulation of ERK1 and ERK2 cascade	3	4.28571	0.00538181	LYN, SYK, ERBB2	70	31	19478	26.9281	0.998898	0.0780672	0.0722523
GOTERM_BP_DIRECT	GO:0097421~liver regeneration	3	4.28571	0.00538181	CCND1, FLT3, EGFR	70	31	19478	26.9281	0.998898	0.0780672	0.0722523
GOTERM_BP_DIRECT	GO:0050727~regulation of inflammatory response	4	5.71429	0.00553421	XIAP, JAK2, BIRC2, BIRC3	70	101	19478	11.0201	0.999091	0.0793656	0.0734541
GOTERM_BP_DIRECT	GO:0099171~presynaptic modulation of chemical synaptic transmission	3	4.28571	0.00608317	ADORA3, HTR2A, DRD2	70	33	19478	25.2961	0.999547	0.0862579	0.079833
GOTERM_BP_DIRECT	GO:0046718~symbiont entry into host cell	4	5.71429	0.00649287	SRC, TYRO3, HTR2A, EGFR	70	107	19478	10.4021	0.999731	0.0910445	0.084263
GOTERM_BP_DIRECT	GO:0031663~lipopolysaccharide-mediated signaling pathway	3	4.28571	0.0072089	LYN, JAK2, MAPK14	70	36	19478	23.1881	0.999892	0.099974	0.0925274
GOTERM_BP_DIRECT	GO:0043687~post-translational protein modification	3	4.28571	0.00760351	CDK2, JAK2, AURKB	70	37	19478	22.5614	0.999934	0.1043	0.0965315
GOTERM_BP_DIRECT	GO:0071392~cellular response to estradiol stimulus	3	4.28571	0.00800768	EGFR, ESR2, IGF1R	70	38	19478	21.9677	0.999961	0.108663	0.10057
GOTERM_BP_DIRECT	GO:0051591~response to cAMP	3	4.28571	0.00842135	REN, SLC6A3, BIRC2	70	39	19478	21.4044	0.999977	0.113061	0.10464
GOTERM_BP_DIRECT	GO:0050850~positive regulation of calcium-mediated signaling	3	4.28571	0.00884444	ZAP70, SYK, HTR2C	70	40	19478	20.8693	0.999986	0.116897	0.10819
GOTERM_BP_DIRECT	GO:0090263~positive regulation of canonical Wnt signaling pathway	4	5.71429	0.00889231	SRC, ILK, XIAP, EGFR	70	120	19478	9.27524	0.999987	0.116897	0.10819
GOTERM_BP_DIRECT	GO:0032467~positive regulation of cytokinesis	3	4.28571	0.00927688	DRD2, AURKB, IGF1R	70	41	19478	20.3603	0.999992	0.119463	0.110565
GOTERM_BP_DIRECT	GO:0000077~DNA damage checkpoint signaling	3	4.28571	0.00927688	LYN, CHEK1, MAPK14	70	41	19478	20.3603	0.999992	0.119463	0.110565
GOTERM_BP_DIRECT	GO:0045944~positive regulation of transcription by RNA polymerase II	11	15.7143	0.00961448	CDK9, EGLN1, KDM1A, PARP1, ADRB2, NOS1, JAK2, DRD2, MAPK14, EGFR, ESR2	70	1205	19478	2.54011	0.999995	0.12256	0.113431
GOTERM_BP_DIRECT	GO:0031295~T cell costimulation	3	4.28571	0.0101695	LYN, SRC, LCK	70	43	19478	19.4133	0.999998	0.124906	0.115603
GOTERM_BP_DIRECT	GO:0043366~beta selection	2	2.85714	0.0105903	ZAP70, SYK	70	3	19478	185.505	0.999999	0.124906	0.115603
GOTERM_BP_DIRECT	GO:0039535~regulation of RIG-I signaling pathway	2	2.85714	0.0105903	BIRC2, BIRC3	70	3	19478	185.505	0.999999	0.124906	0.115603
GOTERM_BP_DIRECT	GO:0010513~positive regulation of phosphatidylinositol biosynthetic process	2	2.85714	0.0105903	HTR2C, HTR2A	70	3	19478	185.505	0.999999	0.124906	0.115603
GOTERM_BP_DIRECT	GO:0002025~norepinephrine-epinephrine-mediated vasodilation involved in regulation of systemic arterial blood pressure	2	2.85714	0.0105903	ADRB3, ADRB2	70	3	19478	185.505	0.999999	0.124906	0.115603
GOTERM_BP_DIRECT	GO:0009820~alkaloid metabolic process	2	2.85714	0.0105903	CYP2D6, CYP1A2	70	3	19478	185.505	0.999999	0.124906	0.115603
GOTERM_BP_DIRECT	GO:0070141~response to UV-A	2	2.85714	0.0105903	CCND1, EGFR	70	3	19478	185.505	0.999999	0.124906	0.115603
GOTERM_BP_DIRECT	GO:0050865~regulation of cell activation	2	2.85714	0.0105903	JAK2, JAK3	70	3	19478	185.505	0.999999	0.124906	0.115603
GOTERM_BP_DIRECT	GO:0006366~transcription by RNA polymerase II	5	7.14286	0.0108479	CDK9, PARP1, ADRB2, JAK2, MAPK14	70	243	19478	5.72546	0.999999	0.12676	0.117318
GOTERM_BP_DIRECT	GO:0032735~positive regulation of interleukin-12 production	3	4.28571	0.0110988	SYK, MAPK14, IDO1	70	45	19478	18.5505	0.999999	0.128501	0.11893
GOTERM_BP_DIRECT	GO:0034446~substrate adhesion-dependent cell spreading	3	4.28571	0.01256	SRC, TYRO3, ILK	70	48	19478	17.3911	1	0.144098	0.133365
GOTERM_BP_DIRECT	GO:0045893~positive regulation of DNA-templated transcription	8	11.4286	0.0130297	MAP2K1, CDK2, PIM1, ILK, PIM2, NOS1, ESR2, BIRC2	70	714	19478	3.11773	1	0.147213	0.136247
GOTERM_BP_DIRECT	GO:0070527~platelet aggregation	3	4.28571	0.0130648	TYRO3, ILK, SLC6A4	70	49	19478	17.0362	1	0.147213	0.136247
GOTERM_BP_DIRECT	GO:0051301~cell division	6	8.57143	0.0132786	CCND1, CCNE2, CCNE1, CDK4, CDK2, AURKB	70	397	19478	4.2054	1	0.148298	0.137252
GOTERM_BP_DIRECT	GO:0032496~response to lipopolysaccharide	4	5.71429	0.0134805	XIAP, REN, NOS1, IDO1	70	140	19478	7.9502	1	0.149231	0.138116
GOTERM_BP_DIRECT	GO:0071456~cellular response to hypoxia	4	5.71429	0.0137392	EGLN1, OPRD1, CASR, SRC	70	141	19478	7.89382	1	0.150772	0.139542
GOTERM_BP_DIRECT	GO:0031649~heat generation	2	2.85714	0.0140958	ADRB3, ADRB2	70	4	19478	139.129	1	0.153353	0.14193
GOTERM_BP_DIRECT	GO:0007204~positive regulation of cytosolic calcium ion concentration	4	5.71429	0.0142651	CCR1, TACR1, HTR2A, JAK2	70	143	19478	7.78342	1	0.153868	0.142407
GOTERM_BP_DIRECT	GO:0000086~G2/M transition of mitotic cell cycle	3	4.28571	0.0146314	ABCB1, CHEK1, CDK2	70	52	19478	16.0533	1	0.156481	0.144826
GOTERM_BP_DIRECT	GO:0045087~innate immune response	7	10	0.0154686	LYN, ZAP70, SYK, PARP1, SRC, LCK, JAK3	70	570	19478	3.41719	1	0.164045	0.151826
GOTERM_BP_DIRECT	GO:0034644~cellular response to UV	3	4.28571	0.0174122	KDM1A, PARP1, AURKB	70	57	19478	14.6451	1	0.181605	0.168078
GOTERM_BP_DIRECT	GO:0071363~cellular response to growth factor stimulus	3	4.28571	0.0174122	OPRD1, ERBB2, NOS1	70	57	19478	14.6451	1	0.181605	0.168078
GOTERM_BP_DIRECT	GO:0007259~cell surface receptor signaling pathway via JAK-STAT	3	4.28571	0.0179933	JAK2, JAK3, JAK1	70	58	19478	14.3926	1	0.186127	0.172264
GOTERM_BP_DIRECT	GO:0006954~inflammatory response	6	8.57143	0.018477	CCR1, HRH1, ADORA3, PRKCQ, TACR1, IDO1	70	432	19478	3.86468	1	0.186723	0.172815
GOTERM_BP_DIRECT	GO:0050853~B cell receptor signaling pathway	3	4.28571	0.0185825	LYN, SYK, LCK	70	59	19478	14.1487	1	0.186723	0.172815
GOTERM_BP_DIRECT	GO:0032024~positive regulation of insulin secretion	3	4.28571	0.0185825	CASR, F2, JAK2	70	59	19478	14.1487	1	0.186723	0.172815
GOTERM_BP_DIRECT	GO:0008285~negative regulation of cell population proliferation	6	8.57143	0.0186427	LYN, MAP2K1, ADORA3, PIM2, JAK2, DRD2	70	433	19478	3.85576	1	0.186723	0.172815
GOTERM_BP_DIRECT	GO:0043433~negative regulation of DNA-binding transcription factor activity	3	4.28571	0.0197852	EGLN1, KDM1A, PIM1	70	61	19478	13.6848	1	0.19507	0.18054
GOTERM_BP_DIRECT	GO:0000723~telomere maintenance	3	4.28571	0.0197852	PARP1, CCNE2, CCNE1	70	61	19478	13.6848	1	0.19507	0.18054
GOTERM_BP_DIRECT	GO:0051583~dopamine uptake involved in synaptic transmission	2	2.85714	0.0210701	DRD2, SLC6A3	70	6	19478	92.7524	1	0.195518	0.180955
GOTERM_BP_DIRECT	GO:0010646~regulation of cell communication	2	2.85714	0.0210701	ERBB2, EGFR	70	6	19478	92.7524	1	0.195518	0.180955
GOTERM_BP_DIRECT	GO:0046641~positive regulation of alpha-beta T cell proliferation	2	2.85714	0.0210701	ZAP70, SYK	70	6	19478	92.7524	1	0.195518	0.180955
GOTERM_BP_DIRECT	GO:0038127~ERBB signaling pathway	2	2.85714	0.0210701	ERBB2, EGFR	70	6	19478	92.7524	1	0.195518	0.180955
GOTERM_BP_DIRECT	GO:0007208~phospholipase C-activating serotonin receptor signaling pathway	2	2.85714	0.0210701	HTR2C, HTR2A	70	6	19478	92.7524	1	0.195518	0.180955
GOTERM_BP_DIRECT	GO:0038043~interleukin-5-mediated signaling pathway	2	2.85714	0.0210701	LYN, JAK2	70	6	19478	92.7524	1	0.195518	0.180955
GOTERM_BP_DIRECT	GO:0007171~activation of transmembrane receptor protein tyrosine kinase activity	2	2.85714	0.0210701	CHRNA3, ADRB2	70	6	19478	92.7524	1	0.195518	0.180955
GOTERM_BP_DIRECT	GO:0042713~sperm ejaculation	2	2.85714	0.0210701	TACR1, SLC6A4	70	6	19478	92.7524	1	0.195518	0.180955
GOTERM_BP_DIRECT	GO:0030182~neuron differentiation	4	5.71429	0.0238797	MAP2K1, CCND1, ERBB2, EGFR	70	174	19478	6.39672	1	0.213574	0.197666
GOTERM_BP_DIRECT	GO:0021984~adenohypophysis development	2	2.85714	0.024539	DRD2, SLC6A3	70	7	19478	79.502	1	0.213574	0.197666
GOTERM_BP_DIRECT	GO:0038156~interleukin-3-mediated signaling pathway	2	2.85714	0.024539	SYK, JAK2	70	7	19478	79.502	1	0.213574	0.197666
GOTERM_BP_DIRECT	GO:0098664~G protein-coupled serotonin receptor signaling pathway	2	2.85714	0.024539	HTR2C, HTR2A	70	7	19478	79.502	1	0.213574	0.197666
GOTERM_BP_DIRECT	GO:1990384~hyaloid vascular plexus regression	2	2.85714	0.024539	DRD2, SLC6A3	70	7	19478	79.502	1	0.213574	0.197666
GOTERM_BP_DIRECT	GO:0071393~cellular response to progesterone stimulus	2	2.85714	0.024539	SRC, IGF1R	70	7	19478	79.502	1	0.213574	0.197666
GOTERM_BP_DIRECT	GO:0060711~labyrinthine layer development	2	2.85714	0.024539	EGLN1, MAP2K1	70	7	19478	79.502	1	0.213574	0.197666
GOTERM_BP_DIRECT	GO:0035771~interleukin-4-mediated signaling pathway	2	2.85714	0.024539	JAK3, JAK1	70	7	19478	79.502	1	0.213574	0.197666
GOTERM_BP_DIRECT	GO:0016098~monoterpenoid metabolic process	2	2.85714	0.024539	CYP2D6, CYP1A2	70	7	19478	79.502	1	0.213574	0.197666
GOTERM_BP_DIRECT	GO:0071300~cellular response to retinoic acid	3	4.28571	0.0249096	LYN, DRD2, SLC6A4	70	69	19478	12.0981	1	0.215315	0.199277
GOTERM_BP_DIRECT	GO:0050679~positive regulation of epithelial cell proliferation	3	4.28571	0.0255845	ERBB2, TACR1, EGFR	70	70	19478	11.9253	1	0.219644	0.203283
GOTERM_BP_DIRECT	GO:0030183~B cell differentiation	3	4.28571	0.0262667	SYK, FLT3, JAK3	70	71	19478	11.7573	1	0.223977	0.207294
GOTERM_BP_DIRECT	GO:0009611~response to wounding	3	4.28571	0.0269563	CCR1, ADORA3, F2	70	72	19478	11.594	1	0.226478	0.209609
GOTERM_BP_DIRECT	GO:0038113~interleukin-9-mediated signaling pathway	2	2.85714	0.0279957	JAK3, JAK1	70	8	19478	69.5643	1	0.226478	0.209609
GOTERM_BP_DIRECT	GO:2000641~regulation of early endosome to late endosome transport	2	2.85714	0.0279957	MAP2K1, SRC	70	8	19478	69.5643	1	0.226478	0.209609
GOTERM_BP_DIRECT	GO:0043267~negative regulation of potassium ion transport	2	2.85714	0.0279957	NOS1, HTR2A	70	8	19478	69.5643	1	0.226478	0.209609
GOTERM_BP_DIRECT	GO:0038134~ERBB2-EGFR signaling pathway	2	2.85714	0.0279957	ERBB2, EGFR	70	8	19478	69.5643	1	0.226478	0.209609
GOTERM_BP_DIRECT	GO:0042698~ovulation cycle	2	2.85714	0.0279957	TYRO3, EGFR	70	8	19478	69.5643	1	0.226478	0.209609
GOTERM_BP_DIRECT	GO:0038111~interleukin-7-mediated signaling pathway	2	2.85714	0.0279957	JAK3, JAK1	70	8	19478	69.5643	1	0.226478	0.209609
GOTERM_BP_DIRECT	GO:0038110~interleukin-2-mediated signaling pathway	2	2.85714	0.0279957	JAK3, JAK1	70	8	19478	69.5643	1	0.226478	0.209609
GOTERM_BP_DIRECT	GO:0050731~positive regulation of peptidyl-tyrosine phosphorylation	3	4.28571	0.0305127	SYK, SRC, HTR2A	70	77	19478	10.8412	1	0.241938	0.223917
GOTERM_BP_DIRECT	GO:0042756~drinking behavior	2	2.85714	0.0314404	REN, DRD2	70	9	19478	61.8349	1	0.241938	0.223917
GOTERM_BP_DIRECT	GO:0038133~ERBB2-ERBB3 signaling pathway	2	2.85714	0.0314404	MAP2K1, ERBB2	70	9	19478	61.8349	1	0.241938	0.223917
GOTERM_BP_DIRECT	GO:0042053~regulation of dopamine metabolic process	2	2.85714	0.0314404	HTR1A, SLC6A3	70	9	19478	61.8349	1	0.241938	0.223917
GOTERM_BP_DIRECT	GO:0070989~oxidative demethylation	2	2.85714	0.0314404	CYP2D6, CYP1A2	70	9	19478	61.8349	1	0.241938	0.223917
GOTERM_BP_DIRECT	GO:0060544~regulation of necroptotic process	2	2.85714	0.0314404	BIRC2, BIRC3	70	9	19478	61.8349	1	0.241938	0.223917
GOTERM_BP_DIRECT	GO:0015844~monoamine transport	2	2.85714	0.0314404	SLC6A3, SLC6A4	70	9	19478	61.8349	1	0.241938	0.223917
GOTERM_BP_DIRECT	GO:0051967~negative regulation of synaptic transmission, glutamatergic	2	2.85714	0.0314404	HTR2A, DRD2	70	9	19478	61.8349	1	0.241938	0.223917
GOTERM_BP_DIRECT	GO:0071260~cellular response to mechanical stimulus	3	4.28571	0.032731	CHEK1, EGFR, IGF1R	70	80	19478	10.4346	1	0.250343	0.231696
GOTERM_BP_DIRECT	GO:0007254~JNK cascade	3	4.28571	0.0334842	MAP2K1, CASR, MAPK14	70	81	19478	10.3058	1	0.253037	0.234189
GOTERM_BP_DIRECT	GO:0009636~response to toxic substance	3	4.28571	0.0334842	LYN, DRD2, SLC6A4	70	81	19478	10.3058	1	0.253037	0.234189
GOTERM_BP_DIRECT	GO:0006338~chromatin remodeling	7	10	0.0344015	PRMT1, CHEK1, CDK2, PIM1, PIM3, PIM2, JAK2	70	686	19478	2.83936	1	0.255871	0.236813
GOTERM_BP_DIRECT	GO:0070233~negative regulation of T cell apoptotic process	2	2.85714	0.0348731	PRKCQ, IDO1	70	10	19478	55.6514	1	0.255871	0.236813
GOTERM_BP_DIRECT	GO:0043266~regulation of potassium ion transport	2	2.85714	0.0348731	KCNA5, DRD2	70	10	19478	55.6514	1	0.255871	0.236813
GOTERM_BP_DIRECT	GO:0046638~positive regulation of alpha-beta T cell differentiation	2	2.85714	0.0348731	ZAP70, SYK	70	10	19478	55.6514	1	0.255871	0.236813
GOTERM_BP_DIRECT	GO:0009967~positive regulation of signal transduction	2	2.85714	0.0348731	MAOA, ILK	70	10	19478	55.6514	1	0.255871	0.236813
GOTERM_BP_DIRECT	GO:0016055~Wnt signaling pathway	4	5.71429	0.0358173	CCND1, CCNE1, XIAP, DRD2	70	204	19478	5.45602	1	0.26128	0.241818
GOTERM_BP_DIRECT	GO:0032355~response to estradiol	3	4.28571	0.0373508	TACR1, DRD2, SLC6A4	70	86	19478	9.70664	1	0.269982	0.249872
GOTERM_BP_DIRECT	GO:0007613~memory	3	4.28571	0.0381439	HRH1, HTR2A, SLC6A4	70	87	19478	9.59507	1	0.269982	0.249872
GOTERM_BP_DIRECT	GO:0051481~negative regulation of cytosolic calcium ion concentration	2	2.85714	0.0382938	KCNA5, DRD2	70	11	19478	50.5922	1	0.269982	0.249872
GOTERM_BP_DIRECT	GO:0045056~transcytosis	2	2.85714	0.0382938	SRC, IGF1R	70	11	19478	50.5922	1	0.269982	0.249872
GOTERM_BP_DIRECT	GO:0033555~multicellular organismal response to stress	2	2.85714	0.0382938	NOS1, IDO1	70	11	19478	50.5922	1	0.269982	0.249872
GOTERM_BP_DIRECT	GO:0035723~interleukin-15-mediated signaling pathway	2	2.85714	0.0382938	JAK3, JAK1	70	11	19478	50.5922	1	0.269982	0.249872
GOTERM_BP_DIRECT	GO:0030307~positive regulation of cell growth	3	4.28571	0.0397493	ERBB2, F2, EGFR	70	89	19478	9.37945	1	0.278687	0.257929
GOTERM_BP_DIRECT	GO:0030154~cell differentiation	7	10	0.0403303	ZAP70, SYK, SRC, ILK, JAK2, JAK3, JAK1	70	713	19478	2.73184	1	0.281198	0.260253
GOTERM_BP_DIRECT	GO:0010389~regulation of G2/M transition of mitotic cell cycle	2	2.85714	0.0417025	CDK4, CDK2	70	12	19478	46.3762	1	0.287588	0.266167
GOTERM_BP_DIRECT	GO:0034121~regulation of toll-like receptor signaling pathway	2	2.85714	0.0417025	BIRC2, BIRC3	70	12	19478	46.3762	1	0.287588	0.266167
GOTERM_BP_DIRECT	GO:0046425~regulation of receptor signaling pathway via JAK-STAT	2	2.85714	0.0450993	JAK2, JAK3	70	13	19478	42.8088	1	0.296434	0.274354
GOTERM_BP_DIRECT	GO:0043114~regulation of vascular permeability	2	2.85714	0.0450993	HRH1, SRC	70	13	19478	42.8088	1	0.296434	0.274354
GOTERM_BP_DIRECT	GO:0002024~diet induced thermogenesis	2	2.85714	0.0450993	ADRB3, ADRB2	70	13	19478	42.8088	1	0.296434	0.274354
GOTERM_BP_DIRECT	GO:0060333~type II interferon-mediated signaling pathway	2	2.85714	0.0450993	JAK2, JAK1	70	13	19478	42.8088	1	0.296434	0.274354
GOTERM_BP_DIRECT	GO:1901731~positive regulation of platelet aggregation	2	2.85714	0.0450993	HTR2A, JAK2	70	13	19478	42.8088	1	0.296434	0.274354
GOTERM_BP_DIRECT	GO:2000318~positive regulation of T-helper 17 type immune response	2	2.85714	0.0450993	PRKCQ, JAK2	70	13	19478	42.8088	1	0.296434	0.274354
GOTERM_BP_DIRECT	GO:0060134~prepulse inhibition	2	2.85714	0.0450993	DRD2, SLC6A3	70	13	19478	42.8088	1	0.296434	0.274354
GOTERM_BP_DIRECT	GO:0042420~dopamine catabolic process	2	2.85714	0.0450993	MAOA, SLC6A3	70	13	19478	42.8088	1	0.296434	0.274354
GOTERM_BP_DIRECT	GO:0040015~negative regulation of multicellular organism growth	2	2.85714	0.0450993	ADRB3, ADRB2	70	13	19478	42.8088	1	0.296434	0.274354
GOTERM_BP_DIRECT	GO:0098586~cellular response to virus	3	4.28571	0.0455652	JAK2, MAPK14, JAK1	70	96	19478	8.69554	1	0.297944	0.275752
GOTERM_BP_DIRECT	GO:0007268~chemical synaptic transmission	4	5.71429	0.0482228	HRH1, HTR1A, HTR2C, HTR2A	70	230	19478	4.83925	1	0.312179	0.288927
GOTERM_BP_DIRECT	GO:0023051~regulation of signaling	2	2.85714	0.0484843	ERBB2, EGFR	70	14	19478	39.751	1	0.312179	0.288927
GOTERM_BP_DIRECT	GO:0030510~regulation of BMP signaling pathway	2	2.85714	0.0484843	PRMT1, XIAP	70	14	19478	39.751	1	0.312179	0.288927
GOTERM_BP_DIRECT	GO:0097028~dendritic cell differentiation	2	2.85714	0.0518574	LYN, FLT3	70	15	19478	37.101	1	0.328865	0.304369
GOTERM_BP_DIRECT	GO:0014044~Schwann cell development	2	2.85714	0.0518574	MAP2K1, ERBB2	70	15	19478	37.101	1	0.328865	0.304369
GOTERM_BP_DIRECT	GO:0010039~response to iron ion	2	2.85714	0.0518574	DRD2, SLC6A3	70	15	19478	37.101	1	0.328865	0.304369
GOTERM_BP_DIRECT	GO:0000122~negative regulation of transcription by RNA polymerase II	8	11.4286	0.0524182	CCND1, KDM1A, PARP1, CCNE1, SRC, CDK2, ESR2, AURKB	70	958	19478	2.32365	1	0.330759	0.306122
GOTERM_BP_DIRECT	GO:0160049~negative regulation of cGAS/STING signaling pathway	2	2.85714	0.0552188	PARP1, AURKB	70	16	19478	34.7821	1	0.343281	0.317712
GOTERM_BP_DIRECT	GO:0014059~regulation of dopamine secretion	2	2.85714	0.0552188	HTR2A, DRD2	70	16	19478	34.7821	1	0.343281	0.317712
GOTERM_BP_DIRECT	GO:0090336~positive regulation of brown fat cell differentiation	2	2.85714	0.0552188	PIM1, MAPK14	70	16	19478	34.7821	1	0.343281	0.317712
GOTERM_BP_DIRECT	GO:0000902~cell morphogenesis	3	4.28571	0.0562065	LYN, ILK, MAPK14	70	108	19478	7.72937	1	0.347709	0.32181
GOTERM_BP_DIRECT	GO:0006940~regulation of smooth muscle contraction	2	2.85714	0.0585684	CHRNA3, ADRB2	70	17	19478	32.7361	1	0.353652	0.32731
GOTERM_BP_DIRECT	GO:0042770~signal transduction in response to DNA damage	2	2.85714	0.0585684	CHEK1, MAPK14	70	17	19478	32.7361	1	0.353652	0.32731
GOTERM_BP_DIRECT	GO:1900119~positive regulation of execution phase of apoptosis	2	2.85714	0.0585684	FAP, HTR2A	70	17	19478	32.7361	1	0.353652	0.32731
GOTERM_BP_DIRECT	GO:0097242~amyloid-beta clearance	2	2.85714	0.0585684	SYK, IGF1R	70	17	19478	32.7361	1	0.353652	0.32731
GOTERM_BP_DIRECT	GO:0031571~mitotic G1 DNA damage checkpoint signaling	2	2.85714	0.0585684	CCND1, CDK2	70	17	19478	32.7361	1	0.353652	0.32731
GOTERM_BP_DIRECT	GO:0007229~integrin-mediated signaling pathway	3	4.28571	0.0599298	SYK, SRC, ILK	70	112	19478	7.45332	1	0.360149	0.333324
GOTERM_BP_DIRECT	GO:0010569~regulation of double-strand break repair via homologous recombination	2	2.85714	0.0619063	KDM1A, CHEK1	70	18	19478	30.9175	1	0.370264	0.342685
GOTERM_BP_DIRECT	GO:0007218~neuropeptide signaling pathway	3	4.28571	0.0627768	OPRD1, TYRO3, KISS1R	70	115	19478	7.25888	1	0.371945	0.344241
GOTERM_BP_DIRECT	GO:0019722~calcium-mediated signaling	3	4.28571	0.0627768	CCR1, ZAP70, SYK	70	115	19478	7.25888	1	0.371945	0.344241
GOTERM_BP_DIRECT	GO:0019229~regulation of vasoconstriction	2	2.85714	0.0685471	HTR1A, KCNA5	70	20	19478	27.8257	1	0.402356	0.372386
GOTERM_BP_DIRECT	GO:0046677~response to antibiotic	2	2.85714	0.0685471	JAK2, JAK1	70	20	19478	27.8257	1	0.402356	0.372386
GOTERM_BP_DIRECT	GO:0006805~xenobiotic metabolic process	3	4.28571	0.0695939	ABCB1, CYP2D6, CYP1A2	70	122	19478	6.84239	1	0.406609	0.376323
GOTERM_BP_DIRECT	GO:0001659~temperature homeostasis	2	2.85714	0.0718501	HTR2A, DRD2	70	21	19478	26.5007	1	0.410293	0.379733
GOTERM_BP_DIRECT	GO:0032930~positive regulation of superoxide anion generation	2	2.85714	0.0718501	SYK, EGFR	70	21	19478	26.5007	1	0.410293	0.379733
GOTERM_BP_DIRECT	GO:0042759~long-chain fatty acid biosynthetic process	2	2.85714	0.0718501	CYP2D6, CYP1A2	70	21	19478	26.5007	1	0.410293	0.379733
GOTERM_BP_DIRECT	GO:0038061~non-canonical NF-kappaB signal transduction	2	2.85714	0.0718501	BIRC2, BIRC3	70	21	19478	26.5007	1	0.410293	0.379733
GOTERM_BP_DIRECT	GO:0060252~positive regulation of glial cell proliferation	2	2.85714	0.0718501	LYN, EGFR	70	21	19478	26.5007	1	0.410293	0.379733
GOTERM_BP_DIRECT	GO:0060546~negative regulation of necroptotic process	2	2.85714	0.0751416	BIRC2, BIRC3	70	22	19478	25.2961	1	0.427156	0.39534
GOTERM_BP_DIRECT	GO:0006935~chemotaxis	3	4.28571	0.0766424	CCR1, MAP2K1, MAPK14	70	129	19478	6.4711	1	0.433734	0.401427
GOTERM_BP_DIRECT	GO:0071404~cellular response to low-density lipoprotein particle stimulus	2	2.85714	0.0784216	CASR, SYK	70	23	19478	24.1963	1	0.439858	0.407095
GOTERM_BP_DIRECT	GO:0051924~regulation of calcium ion transport	2	2.85714	0.0784216	OPRD1, CASR	70	23	19478	24.1963	1	0.439858	0.407095
GOTERM_BP_DIRECT	GO:0045821~positive regulation of glycolytic process	2	2.85714	0.0816901	SRC, HTR2A	70	24	19478	23.1881	1	0.450187	0.416655
GOTERM_BP_DIRECT	GO:0042531~positive regulation of tyrosine phosphorylation of STAT protein	2	2.85714	0.0816901	FLT3, JAK2	70	24	19478	23.1881	1	0.450187	0.416655
GOTERM_BP_DIRECT	GO:0042327~positive regulation of phosphorylation	2	2.85714	0.0816901	LYN, EGFR	70	24	19478	23.1881	1	0.450187	0.416655
GOTERM_BP_DIRECT	GO:0035331~negative regulation of hippo signaling	2	2.85714	0.0816901	SRC, MAPK14	70	24	19478	23.1881	1	0.450187	0.416655
GOTERM_BP_DIRECT	GO:0032693~negative regulation of interleukin-10 production	2	2.85714	0.0849472	JAK3, IDO1	70	25	19478	22.2606	1	0.466101	0.431384
GOTERM_BP_DIRECT	GO:0002092~positive regulation of receptor internalization	2	2.85714	0.0914272	SYK, DRD2	70	27	19478	20.6116	1	0.493082	0.456355
GOTERM_BP_DIRECT	GO:0006270~DNA replication initiation	2	2.85714	0.0914272	CCNE2, CCNE1	70	27	19478	20.6116	1	0.493082	0.456355
GOTERM_BP_DIRECT	GO:0032740~positive regulation of interleukin-17 production	2	2.85714	0.0914272	PRKCQ, JAK2	70	27	19478	20.6116	1	0.493082	0.456355
GOTERM_BP_DIRECT	GO:0032753~positive regulation of interleukin-4 production	2	2.85714	0.0914272	SYK, PRKCQ	70	27	19478	20.6116	1	0.493082	0.456355
GOTERM_BP_DIRECT	GO:0006281~DNA repair	4	5.71429	0.0925101	CDK9, PARP1, CHEK1, CDK2	70	303	19478	3.67336	1	0.496799	0.459795
GOTERM_BP_DIRECT	GO:0010971~positive regulation of G2/M transition of mitotic cell cycle	2	2.85714	0.0946503	CCND1, CDK4	70	28	19478	19.8755	1	0.506138	0.468439
GOTERM_BP_DIRECT	GO:0010628~positive regulation of gene expression	5	7.14286	0.0952369	MAP2K1, CASR, ERBB2, MAPK14, SLC6A4	70	489	19478	2.84517	1	0.507127	0.469353
GOTERM_BP_DIRECT	GO:0002250~adaptive immune response	5	7.14286	0.0968577	LYN, ZAP70, SYK, JAK2, JAK3	70	492	19478	2.82782	1	0.51359	0.475335
GOTERM_BP_DIRECT	GO:0045453~bone resorption	2	2.85714	0.0978621	SRC, ADRB2	70	29	19478	19.1901	1	0.514591	0.476262
GOTERM_BP_DIRECT	GO:0045776~negative regulation of blood pressure	2	2.85714	0.0978621	NOS1, DRD2	70	29	19478	19.1901	1	0.514591	0.476262

## Sheet: GO_CC
Category	Term	Count	%	PValue	Genes	List Total	Pop Hits	Pop Total	Fold Enrichment	Bonferroni	Benjamini	FDR
GOTERM_CC_DIRECT	GO:0045121~membrane raft	10	14.2857	3.21615e-08	LYN, ZAP70, SRC, LCK, KCNA5, NOS1, JAK2, SLC6A3, EGFR, SLC6A4	70	211	20795	14.0792	6.62524e-06	5.53303e-06	4.83469e-06
GOTERM_CC_DIRECT	GO:0005886~plasma membrane	41	58.5714	5.37188e-08	OPRD1, CHRNA3, ABCB1, FLT3, SRC, ILK, HTR2C, KCNA5, ADRB2, HTR2A, SLC6A3, EGFR, SLC6A4, IGF1R, HRH1, ADORA3, ERBB2, KISS1R, PIM1, NOS1, JAK2, DRD2, JAK3, JAK1, CCR1, LYN, CASR, MAP2K1, SYK, F10, HTR1A, TACR1, F2, ZAP70, FAP, ADRB3, LCK, TYRO3, REN, PRKCQ, METAP2	70	5597	20795	2.17615	1.1066e-05	5.53303e-06	4.83469e-06
GOTERM_CC_DIRECT	GO:0042734~presynaptic membrane	8	11.4286	6.26241e-07	OPRD1, CASR, ADORA3, ERBB2, HTR2A, DRD2, SLC6A3, SLC6A4	70	149	20795	15.9501	0.000128997	4.30019e-05	3.75745e-05
GOTERM_CC_DIRECT	GO:0005829~cytosol	38	54.2857	3.93581e-06	CHRNA3, MAOA, SRC, XIAP, ILK, EGFR, AURKB, HRH1, CCND1, DPP9, ERBB2, CHEK1, PIM1, PIM3, NOS1, JAK2, JAK3, JAK1, LYN, EGLN1, MAP2K1, SYK, PARP1, PRMT1, MAPK14, ZAP70, MTAP, XPNPEP1, CCNE2, CCNE1, LCK, CDK4, CDK2, PRKCQ, BIRC2, BIRC3, IDO1, METAP2	70	5713	20795	1.97597	0.000810449	0.000202694	0.000177111
GOTERM_CC_DIRECT	GO:0043235~receptor complex	8	11.4286	7.62369e-06	ADRB3, FLT3, ERBB2, TYRO3, ADRB2, EGFR, JAK1, IGF1R	70	217	20795	10.9519	0.00156925	0.000314096	0.000274453
GOTERM_CC_DIRECT	GO:0097134~cyclin E1-CDK2 complex	3	4.28571	3.24824e-05	CCNE2, CCNE1, CDK2	70	3	20795	297.071	0.00666915	0.00111523	0.000974473
GOTERM_CC_DIRECT	GO:0005925~focal adhesion	9	12.8571	9.11916e-05	MAP2K1, FAP, SRC, ILK, LAP3, JAK2, EGFR, SLC6A4, JAK1	70	433	20795	6.17469	0.018611	0.00268364	0.00234493
GOTERM_CC_DIRECT	GO:0005901~caveola	5	7.14286	0.000112971	SRC, KCNA5, HTR2A, JAK2, IGF1R	70	75	20795	19.8048	0.0230045	0.00290899	0.00254184
GOTERM_CC_DIRECT	GO:0005737~cytoplasm	35	50	0.000271047	ABCB1, SRC, XIAP, ILK, SLC6A3, EGFR, CCND1, CYP2D6, CHEK1, PIM1, PIM3, PIM2, NOS1, JAK2, JAK1, CCR1, LYN, EGLN1, SYK, PRMT1, MAPK14, ZAP70, MTAP, FAP, XPNPEP1, CCNE2, CCNE1, LCK, CDK4, CDK2, LAP3, BIRC2, BIRC3, IDO1, METAP2	70	6004	20795	1.73176	0.0543126	0.00620396	0.00542094
GOTERM_CC_DIRECT	GO:0009898~cytoplasmic side of plasma membrane	5	7.14286	0.00056284	LYN, JAK2, JAK3, BIRC2, JAK1	70	114	20795	13.0294	0.109505	0.0115945	0.0101311
GOTERM_CC_DIRECT	GO:0098978~glutamatergic synapse	9	12.8571	0.000714889	LYN, EGLN1, CASR, SRC, HTR2A, JAK2, DRD2, MAPK14, EGFR	70	588	20795	4.54701	0.136982	0.0124498	0.0108785
GOTERM_CC_DIRECT	GO:0045211~postsynaptic membrane	6	8.57143	0.000725231	CHRNA3, TACR1, HTR2A, DRD2, SLC6A3, SLC6A4	70	214	20795	8.32911	0.13882	0.0124498	0.0108785
GOTERM_CC_DIRECT	GO:0030425~dendrite	8	11.4286	0.000872467	CHRNA3, HRH1, ADORA3, HTR1A, HTR2C, TACR1, HTR2A, DRD2	70	465	20795	5.11091	0.164568	0.0138252	0.0120803
GOTERM_CC_DIRECT	GO:0031234~extrinsic component of cytoplasmic side of plasma membrane	3	4.28571	0.000962298	JAK2, JAK3, JAK1	70	14	20795	63.6582	0.1799	0.0141595	0.0123724
GOTERM_CC_DIRECT	GO:0043679~axon terminus	4	5.71429	0.00126028	OPRD1, CASR, DRD2, SLC6A3	70	64	20795	18.567	0.22878	0.0173079	0.0151234
GOTERM_CC_DIRECT	GO:0009986~cell surface	9	12.8571	0.00152846	CASR, ABCB1, FAP, TYRO3, KISS1R, KCNA5, TACR1, SLC6A3, EGFR	70	662	20795	4.03874	0.270287	0.019679	0.0171952
GOTERM_CC_DIRECT	GO:0045202~synapse	8	11.4286	0.00183117	CHRNA3, HRH1, ADORA3, HTR1A, HTR2C, NOS1, DRD2, SLC6A4	70	529	20795	4.49257	0.314473	0.0218978	0.019134
GOTERM_CC_DIRECT	GO:0043231~intracellular membrane-bounded organelle	11	15.7143	0.0019134	LYN, EGLN1, CHRNA3, MAP2K1, SRC, CYP2D6, CHEK1, CYP1A2, KISS1R, ESR2, IGF1R	70	1022	20795	3.19744	0.326008	0.0218978	0.019134
GOTERM_CC_DIRECT	GO:0005634~nucleus	33	47.1429	0.00301167	KDM1A, SRC, XIAP, ILK, ADRB2, EGFR, AURKB, CCND1, DPP9, ERBB2, CHEK1, PIM1, NOS1, JAK2, JAK1, LYN, EGLN1, MAP2K1, SYK, PARP1, PRMT1, MAPK14, ESR2, CDK9, MTAP, CCNE2, CCNE1, CDK4, CDK2, TYRO3, LAP3, BIRC2, BIRC3	70	6244	20795	1.57004	0.462776	0.0326529	0.0285317
GOTERM_CC_DIRECT	GO:0032587~ruffle membrane	4	5.71429	0.00474824	FAP, SRC, ERBB2, EGFR	70	102	20795	11.6499	0.624864	0.0489068	0.0427341
GOTERM_CC_DIRECT	GO:0097128~cyclin D1-CDK4 complex	2	2.85714	0.00662536	CCND1, CDK4	70	2	20795	297.071	0.745732	0.0620375	0.0542075
GOTERM_CC_DIRECT	GO:0097135~cyclin E2-CDK2 complex	2	2.85714	0.00662536	CCNE2, CDK2	70	2	20795	297.071	0.745732	0.0620375	0.0542075
GOTERM_CC_DIRECT	GO:0043025~neuronal cell body	6	8.57143	0.0076074	CHRNA3, CASR, SRC, HTR2A, SLC6A3, IGF1R	70	369	20795	4.83043	0.792602	0.0681358	0.0595362
GOTERM_CC_DIRECT	GO:0000307~cyclin-dependent protein kinase holoenzyme complex	3	4.28571	0.0102215	CCND1, CDK4, CDK2	70	46	20795	19.3742	0.879544	0.0877349	0.0766615
GOTERM_CC_DIRECT	GO:0001772~immunological synapse	3	4.28571	0.0110927	ZAP70, LCK, PRKCQ	70	48	20795	18.567	0.899527	0.0914038	0.0798674
GOTERM_CC_DIRECT	GO:0098666~G protein-coupled serotonin receptor complex	2	2.85714	0.0132075	HTR2C, HTR2A	70	4	20795	148.536	0.935356	0.104644	0.0914362
GOTERM_CC_DIRECT	GO:0010008~endosome membrane	5	7.14286	0.0161301	FLT3, ERBB2, ADRB2, EGFR, SLC6A4	70	292	20795	5.08684	0.964912	0.121263	0.105958
GOTERM_CC_DIRECT	GO:0099091~postsynaptic specialization, intracellular component	2	2.85714	0.0164824	LYN, SRC	70	5	20795	118.829	0.967407	0.121263	0.105958
GOTERM_CC_DIRECT	GO:0005768~endosome	5	7.14286	0.0192206	CDK2, ADRB2, JAK3, EGFR, JAK1	70	308	20795	4.82259	0.981647	0.136532	0.1193
GOTERM_CC_DIRECT	GO:0000781~chromosome, telomeric region	4	5.71429	0.02016	KDM1A, PARP1, CHEK1, CDK2	70	174	20795	6.82923	0.984935	0.138432	0.12096
GOTERM_CC_DIRECT	GO:0005654~nucleoplasm	22	31.4286	0.0226419	PARP1, KDM1A, PRMT1, SRC, XIAP, ILK, MAPK14, ESR2, AURKB, CDK9, MTAP, CCNE2, CCND1, CCNE1, CDK4, ERBB2, CHEK1, CDK2, PIM1, NOS1, JAK2, BIRC3	70	4107	20795	1.59132	0.991066	0.150459	0.131469
GOTERM_CC_DIRECT	GO:0032991~protein-containing complex	7	10	0.0269502	SYK, KDM1A, PARP1, CHEK1, NOS1, EGFR, BIRC3	70	691	20795	3.00941	0.996404	0.173492	0.151595
GOTERM_CC_DIRECT	GO:0019897~extrinsic component of plasma membrane	2	2.85714	0.0326969	JAK2, JAK3	70	10	20795	59.4143	0.998939	0.204108	0.178347
GOTERM_CC_DIRECT	GO:0005667~transcription regulator complex	4	5.71429	0.0380188	KDM1A, PARP1, CDK4, CDK2	70	223	20795	5.32864	0.999659	0.225125	0.196711
GOTERM_CC_DIRECT	GO:0005815~microtubule organizing center	3	4.28571	0.0382493	CCND1, CCNE2, CCNE1	70	93	20795	9.58295	0.999676	0.225125	0.196711
GOTERM_CC_DIRECT	GO:0005929~cilium	5	7.14286	0.0473126	KISS1R, ADRB2, DRD2, EGFR, IGF1R	70	410	20795	3.62282	0.999954	0.264108	0.230774
GOTERM_CC_DIRECT	GO:0098691~dopaminergic synapse	2	2.85714	0.048648	DRD2, SLC6A3	70	15	20795	39.6095	0.999965	0.264108	0.230774
GOTERM_CC_DIRECT	GO:0016324~apical plasma membrane	5	7.14286	0.0487189	CASR, ABCB1, ERBB2, ADRB2, EGFR	70	414	20795	3.58782	0.999966	0.264108	0.230774
GOTERM_CC_DIRECT	GO:0098992~neuronal dense core vesicle	2	2.85714	0.0705448	OPRD1, ADRB2	70	22	20795	27.0065	1	0.372621	0.325592
GOTERM_CC_DIRECT	GO:0043005~neuron projection	4	5.71429	0.0968053	OPRD1, CHRNA3, SLC6A3, SLC6A4	70	330	20795	3.60087	1	0.498547	0.435624

## Sheet: GO_MF
Category	Term	Count	%	PValue	Genes	List Total	Pop Hits	Pop Total	Fold Enrichment	Bonferroni	Benjamini	FDR
GOTERM_MF_DIRECT	GO:0140801~histone H2AXY142 kinase activity	14	20	2.21013e-16	LYN, MAP2K1, SYK, FLT3, SRC, EGFR, IGF1R, ZAP70, LCK, ERBB2, TYRO3, JAK2, JAK3, JAK1	70	117	19253	32.9111	8.32667e-14	2.76267e-14	2.23223e-14
GOTERM_MF_DIRECT	GO:0035401~histone H3Y41 kinase activity	14	20	2.21013e-16	LYN, MAP2K1, SYK, FLT3, SRC, EGFR, IGF1R, ZAP70, LCK, ERBB2, TYRO3, JAK2, JAK3, JAK1	70	117	19253	32.9111	8.32667e-14	2.76267e-14	2.23223e-14
GOTERM_MF_DIRECT	GO:0004713~protein tyrosine kinase activity	14	20	2.21013e-16	LYN, MAP2K1, SYK, FLT3, SRC, EGFR, IGF1R, ZAP70, LCK, ERBB2, TYRO3, JAK2, JAK3, JAK1	70	117	19253	32.9111	8.32667e-14	2.76267e-14	2.23223e-14
GOTERM_MF_DIRECT	GO:0005524~ATP binding	26	37.1429	4.45655e-11	ABCB1, FLT3, SRC, ILK, EGFR, AURKB, IGF1R, ERBB2, CHEK1, PIM1, PIM3, PIM2, JAK2, JAK3, JAK1, LYN, MAP2K1, SYK, MAPK14, CDK9, ZAP70, LCK, CDK4, CDK2, TYRO3, PRKCQ	70	1546	19253	4.62556	1.6712e-08	3.7012e-09	2.99057e-09
GOTERM_MF_DIRECT	GO:0004672~protein kinase activity	14	20	4.93493e-11	MAP2K1, SYK, FLT3, SRC, ILK, MAPK14, EGFR, CDK9, CCND1, ERBB2, CHEK1, CDK2, PRKCQ, JAK2	70	303	19253	12.7083	1.8506e-08	3.7012e-09	2.99057e-09
GOTERM_MF_DIRECT	GO:0004715~non-membrane spanning protein tyrosine kinase activity	8	11.4286	2.66157e-10	LYN, ZAP70, SYK, SRC, LCK, JAK2, JAK3, JAK1	70	46	19253	47.8335	9.9809e-08	1.66348e-08	1.34409e-08
GOTERM_MF_DIRECT	GO:0004674~protein serine/threonine kinase activity	13	18.5714	1.02746e-08	MAP2K1, SYK, ILK, MAPK14, AURKB, CDK9, CDK4, CHEK1, CDK2, PIM1, PIM3, PRKCQ, PIM2	70	383	19253	9.33566	3.85298e-06	5.50426e-07	4.44744e-07
GOTERM_MF_DIRECT	GO:0005102~signaling receptor binding	12	17.1429	1.11453e-07	LYN, ZAP70, SYK, SRC, LCK, ERBB2, ILK, REN, KCNA5, F2, JAK2, SLC6A3	70	384	19253	8.59509	4.17938e-05	5.22434e-06	4.22127e-06
GOTERM_MF_DIRECT	GO:0106310~protein serine kinase activity	11	15.7143	6.6739e-07	CDK9, MAP2K1, CDK4, CHEK1, CDK2, PIM1, PRKCQ, PIM3, PIM2, MAPK14, AURKB	70	365	19253	8.28896	0.00025024	2.78079e-05	2.24688e-05
GOTERM_MF_DIRECT	GO:0019899~enzyme binding	11	15.7143	8.53096e-07	LYN, EGLN1, CCND1, KDM1A, PARP1, SRC, PRMT1, CYP1A2, MAPK14, EGFR, ESR2	70	375	19253	8.06792	0.00031986	3.19911e-05	2.58488e-05
GOTERM_MF_DIRECT	GO:0019901~protein kinase binding	12	17.1429	1.37839e-06	CDK9, CASR, SYK, CCND1, PARP1, CCNE2, CCNE1, LCK, ILK, KCNA5, JAK2, EGFR	70	495	19253	6.66771	0.000516764	4.69906e-05	3.79684e-05
GOTERM_MF_DIRECT	GO:0005515~protein binding	66	94.2857	1.61053e-06	KDM1A, FLT3, ILK, HTR2C, HTR2A, PEPD, SLC6A3, SLC6A4, IGF1R, CCND1, CHEK1, PIM1, PIM3, PIM2, NOS1, JAK2, JAK3, JAK1, CASR, MAP2K1, PARP1, SYK, PRMT1, TACR1, F2, ZAP70, MTAP, ADRB3, CCNE2, CCNE1, LCK, TYRO3, PRKCQ, LAP3, BIRC2, BIRC3, OPRD1, CHRNA3, ABCB1, MAOA, SRC, XIAP, KCNA5, ADRB2, EGFR, AURKB, DPP9, ERBB2, KISS1R, DRD2, FDFT1, EGLN1, CCR1, LYN, F10, HTR1A, MAPK14, ESR2, CDK9, FAP, XPNPEP1, C…	70	13690	19253	1.32599	0.000603766	4.84778e-05	3.91701e-05
GOTERM_MF_DIRECT	GO:0005178~integrin binding	8	11.4286	1.68056e-06	LYN, CASR, SYK, FAP, SRC, ILK, EGFR, SLC6A4	70	160	19253	13.7521	0.000630014	4.84778e-05	3.91701e-05
GOTERM_MF_DIRECT	GO:0097110~scaffold protein binding	6	8.57143	5.15562e-06	LYN, MAP2K1, SYK, SRC, KCNA5, NOS1	70	70	19253	23.5751	0.00193149	0.000138097	0.000111582
GOTERM_MF_DIRECT	GO:0051378~serotonin binding	4	5.71429	9.47042e-06	HTR1A, HTR2C, HTR2A, SLC6A4	70	12	19253	91.681	0.00354513	0.000236761	0.000191303
GOTERM_MF_DIRECT	GO:0016301~kinase activity	8	11.4286	1.67458e-05	CDK9, LYN, SYK, CCNE1, CDK4, ERBB2, JAK2, EGFR	70	227	19253	9.69314	0.00626007	0.000392481	0.000317124
GOTERM_MF_DIRECT	GO:0043548~phosphatidylinositol 3-kinase binding	4	5.71429	2.38599e-05	LCK, TYRO3, JAK2, IGF1R	70	16	19253	68.7607	0.00890765	0.000449014	0.000362804
GOTERM_MF_DIRECT	GO:0005020~stem cell factor receptor activity	5	7.14286	3.32475e-05	FLT3, ERBB2, TYRO3, EGFR, IGF1R	70	51	19253	26.965	0.0123906	0.000449014	0.000362804
GOTERM_MF_DIRECT	GO:0005004~GPI-linked ephrin receptor activity	5	7.14286	3.32475e-05	FLT3, ERBB2, TYRO3, EGFR, IGF1R	70	51	19253	26.965	0.0123906	0.000449014	0.000362804
GOTERM_MF_DIRECT	GO:0008288~boss receptor activity	5	7.14286	3.32475e-05	FLT3, ERBB2, TYRO3, EGFR, IGF1R	70	51	19253	26.965	0.0123906	0.000449014	0.000362804
GOTERM_MF_DIRECT	GO:0005011~macrophage colony-stimulating factor receptor activity	5	7.14286	3.32475e-05	FLT3, ERBB2, TYRO3, EGFR, IGF1R	70	51	19253	26.965	0.0123906	0.000449014	0.000362804
GOTERM_MF_DIRECT	GO:0005008~hepatocyte growth factor receptor activity	5	7.14286	3.32475e-05	FLT3, ERBB2, TYRO3, EGFR, IGF1R	70	51	19253	26.965	0.0123906	0.000449014	0.000362804
GOTERM_MF_DIRECT	GO:0036332~placental growth factor receptor activity	5	7.14286	3.32475e-05	FLT3, ERBB2, TYRO3, EGFR, IGF1R	70	51	19253	26.965	0.0123906	0.000449014	0.000362804
GOTERM_MF_DIRECT	GO:0005018~platelet-derived growth factor alpha-receptor activity	5	7.14286	3.32475e-05	FLT3, ERBB2, TYRO3, EGFR, IGF1R	70	51	19253	26.965	0.0123906	0.000449014	0.000362804
GOTERM_MF_DIRECT	GO:0060175~brain-derived neurotrophic factor receptor activity	5	7.14286	3.32475e-05	FLT3, ERBB2, TYRO3, EGFR, IGF1R	70	51	19253	26.965	0.0123906	0.000449014	0.000362804
GOTERM_MF_DIRECT	GO:0038062~protein tyrosine kinase collagen receptor activity	5	7.14286	3.32475e-05	FLT3, ERBB2, TYRO3, EGFR, IGF1R	70	51	19253	26.965	0.0123906	0.000449014	0.000362804
GOTERM_MF_DIRECT	GO:0005009~insulin receptor activity	5	7.14286	3.32475e-05	FLT3, ERBB2, TYRO3, EGFR, IGF1R	70	51	19253	26.965	0.0123906	0.000449014	0.000362804
GOTERM_MF_DIRECT	GO:0005019~platelet-derived growth factor beta-receptor activity	5	7.14286	3.59211e-05	FLT3, ERBB2, TYRO3, EGFR, IGF1R	70	52	19253	26.4464	0.0133803	0.000449014	0.000362804
GOTERM_MF_DIRECT	GO:0005007~fibroblast growth factor receptor activity	5	7.14286	3.59211e-05	FLT3, ERBB2, TYRO3, EGFR, IGF1R	70	52	19253	26.4464	0.0133803	0.000449014	0.000362804
GOTERM_MF_DIRECT	GO:0005006~epidermal growth factor receptor activity	5	7.14286	3.59211e-05	FLT3, ERBB2, TYRO3, EGFR, IGF1R	70	52	19253	26.4464	0.0133803	0.000449014	0.000362804
GOTERM_MF_DIRECT	GO:0005010~insulin-like growth factor receptor activity	5	7.14286	3.87489e-05	FLT3, ERBB2, TYRO3, EGFR, IGF1R	70	53	19253	25.9474	0.014426	0.000468737	0.000378739
GOTERM_MF_DIRECT	GO:0005021~vascular endothelial growth factor receptor activity	5	7.14286	4.17361e-05	FLT3, ERBB2, TYRO3, EGFR, IGF1R	70	54	19253	25.4669	0.0155295	0.000489095	0.000395189
GOTERM_MF_DIRECT	GO:0005005~transmembrane-ephrin receptor activity	5	7.14286	4.48884e-05	FLT3, ERBB2, TYRO3, EGFR, IGF1R	70	55	19253	25.0039	0.0166926	0.000510096	0.000412157
GOTERM_MF_DIRECT	GO:0070006~metalloaminopeptidase activity	4	5.71429	0.000107969	XPNPEP1, LAP3, PEPD, METAP2	70	26	19253	42.3143	0.0396816	0.00119083	0.00096219
GOTERM_MF_DIRECT	GO:0042802~identical protein binding	18	25.7143	0.000134479	CASR, PARP1, KDM1A, PRMT1, XIAP, HTR2C, ADRB2, HTR2A, EGFR, SLC6A4, IGF1R, FAP, LCK, DPP9, ERBB2, JAK2, DRD2, BIRC2	70	1777	19253	2.78603	0.0491823	0.00144084	0.0011642
GOTERM_MF_DIRECT	GO:0004177~aminopeptidase activity	4	5.71429	0.000184281	XPNPEP1, DPP9, LAP3, METAP2	70	31	19253	35.4894	0.0667777	0.0019196	0.00155103
GOTERM_MF_DIRECT	GO:0016538~cyclin-dependent protein serine/threonine kinase regulator activity	4	5.71429	0.000202824	CCND1, CCNE2, CCNE1, CDK4	70	32	19253	34.3804	0.0732456	0.00205565	0.00166096
GOTERM_MF_DIRECT	GO:0004714~transmembrane receptor protein tyrosine kinase activity	4	5.71429	0.000222535	FLT3, ERBB2, TYRO3, EGFR	70	33	19253	33.3385	0.0800719	0.00219607	0.00177442
GOTERM_MF_DIRECT	GO:0020037~heme binding	6	8.57143	0.000242388	SRC, CYP2D6, CYP1A2, NOS1, JAK2, IDO1	70	156	19253	10.5786	0.086897	0.00233066	0.00188317
GOTERM_MF_DIRECT	GO:0019903~protein phosphatase binding	5	7.14286	0.000280826	LCK, MAPK14, JAK3, EGFR, JAK1	70	88	19253	15.6274	0.0999678	0.00263275	0.00212726
GOTERM_MF_DIRECT	GO:0042169~SH2 domain binding	4	5.71429	0.000425966	SYK, SRC, LCK, JAK2	70	41	19253	26.8334	0.147661	0.00389603	0.00314799
GOTERM_MF_DIRECT	GO:0005131~growth hormone receptor binding	3	4.28571	0.00068183	JAK2, JAK3, JAK1	70	11	19253	75.0117	0.225683	0.00608777	0.00491892
GOTERM_MF_DIRECT	GO:0099589~serotonin receptor activity	3	4.28571	0.000816302	HTR1A, HTR2C, HTR2A	70	12	19253	68.7607	0.263789	0.00711891	0.00575208
GOTERM_MF_DIRECT	GO:0004993~G protein-coupled serotonin receptor activity	3	4.28571	0.000962488	HTR1A, HTR2C, HTR2A	70	13	19253	63.4714	0.303095	0.00820302	0.00662804
GOTERM_MF_DIRECT	GO:0030296~protein tyrosine kinase activator activity	3	4.28571	0.0011203	SRC, HTR2A, EGFR	70	14	19253	58.9378	0.343183	0.00933587	0.00754338
GOTERM_MF_DIRECT	GO:0044877~protein-containing complex binding	7	10	0.00153719	FLT3, ADRB2, HTR2A, SLC6A3, BIRC2, IGF1R, BIRC3	70	348	19253	5.53247	0.438358	0.0125314	0.0101254
GOTERM_MF_DIRECT	GO:0030145~manganese ion binding	4	5.71429	0.00211525	XPNPEP1, PIM1, LAP3, PEPD	70	71	19253	15.4954	0.547994	0.016877	0.0136366
GOTERM_MF_DIRECT	GO:0043027~cysteine-type endopeptidase inhibitor activity involved in apoptotic process	3	4.28571	0.00254378	XIAP, BIRC2, BIRC3	70	21	19253	39.2918	0.615238	0.0198733	0.0160576
GOTERM_MF_DIRECT	GO:0043274~phospholipase binding	3	4.28571	0.00305051	SYK, SRC, LCK	70	23	19253	35.8752	0.681995	0.0233457	0.0188634
GOTERM_MF_DIRECT	GO:0004693~cyclin-dependent protein serine/threonine kinase activity	3	4.28571	0.00482793	CDK9, CDK4, CDK2	70	29	19253	28.4527	0.837139	0.0362095	0.0292573
GOTERM_MF_DIRECT	GO:0008233~peptidase activity	4	5.71429	0.00540539	FAP, REN, LAP3, PEPD	70	99	19253	11.1128	0.868995	0.0397455	0.0321144
GOTERM_MF_DIRECT	GO:0030594~neurotransmitter receptor activity	3	4.28571	0.00585749	HTR1A, HTR2C, HTR2A	70	32	19253	25.7853	0.889531	0.0422415	0.0341312
GOTERM_MF_DIRECT	GO:0071886~1-(4-iodo-2,5-dimethoxyphenyl)propan-2-amine binding	2	2.85714	0.00715506	HTR2C, HTR2A	70	2	19253	275.043	0.932308	0.0506254	0.0409053
GOTERM_MF_DIRECT	GO:0016491~oxidoreductase activity	5	7.14286	0.00935851	KDM1A, MAOA, CYP2D6, CYP1A2, NOS1	70	230	19253	5.97919	0.970577	0.0637573	0.0515159
GOTERM_MF_DIRECT	GO:0001587~Gq/11-coupled serotonin receptor activity	2	2.85714	0.0107136	HTR2C, HTR2A	70	3	19253	183.362	0.98239	0.0637573	0.0515159
GOTERM_MF_DIRECT	GO:0044024~histone H2AS1 kinase activity	5	7.14286	0.0124142	CHEK1, PIM1, PIM3, PIM2, AURKB	70	250	19253	5.50086	0.990762	0.0637573	0.0515159
GOTERM_MF_DIRECT	GO:0072354~histone H3T3 kinase activity	5	7.14286	0.0124142	CHEK1, PIM1, PIM3, PIM2, AURKB	70	250	19253	5.50086	0.990762	0.0637573	0.0515159
GOTERM_MF_DIRECT	GO:1990244~histone H2AT120 kinase activity	5	7.14286	0.0124142	CHEK1, PIM1, PIM3, PIM2, AURKB	70	250	19253	5.50086	0.990762	0.0637573	0.0515159
GOTERM_MF_DIRECT	GO:0004694~eukaryotic translation initiation factor 2alpha kinase activity	5	7.14286	0.0124142	CHEK1, PIM1, PIM3, PIM2, AURKB	70	250	19253	5.50086	0.990762	0.0637573	0.0515159
GOTERM_MF_DIRECT	GO:0004676~3-phosphoinositide-dependent protein kinase activity	5	7.14286	0.0124142	CHEK1, PIM1, PIM3, PIM2, AURKB	70	250	19253	5.50086	0.990762	0.0637573	0.0515159
GOTERM_MF_DIRECT	GO:0004711~ribosomal protein S6 kinase activity	5	7.14286	0.0124142	CHEK1, PIM1, PIM3, PIM2, AURKB	70	250	19253	5.50086	0.990762	0.0637573	0.0515159
GOTERM_MF_DIRECT	GO:0072371~histone H2AS121 kinase activity	5	7.14286	0.0124142	CHEK1, PIM1, PIM3, PIM2, AURKB	70	250	19253	5.50086	0.990762	0.0637573	0.0515159
GOTERM_MF_DIRECT	GO:0044022~histone H3S28 kinase activity	5	7.14286	0.0124142	CHEK1, PIM1, PIM3, PIM2, AURKB	70	250	19253	5.50086	0.990762	0.0637573	0.0515159
GOTERM_MF_DIRECT	GO:0044023~histone H4S1 kinase activity	5	7.14286	0.0124142	CHEK1, PIM1, PIM3, PIM2, AURKB	70	250	19253	5.50086	0.990762	0.0637573	0.0515159
GOTERM_MF_DIRECT	GO:0035979~histone H2AXS139 kinase activity	5	7.14286	0.0124142	CHEK1, PIM1, PIM3, PIM2, AURKB	70	250	19253	5.50086	0.990762	0.0637573	0.0515159
GOTERM_MF_DIRECT	GO:0140855~histone H3S57 kinase activity	5	7.14286	0.0124142	CHEK1, PIM1, PIM3, PIM2, AURKB	70	250	19253	5.50086	0.990762	0.0637573	0.0515159
GOTERM_MF_DIRECT	GO:0072518~Rho-dependent protein serine/threonine kinase activity	5	7.14286	0.0124142	CHEK1, PIM1, PIM3, PIM2, AURKB	70	250	19253	5.50086	0.990762	0.0637573	0.0515159
GOTERM_MF_DIRECT	GO:0035175~histone H3S10 kinase activity	5	7.14286	0.0124142	CHEK1, PIM1, PIM3, PIM2, AURKB	70	250	19253	5.50086	0.990762	0.0637573	0.0515159
GOTERM_MF_DIRECT	GO:0044025~histone H2BS14 kinase activity	5	7.14286	0.0124142	CHEK1, PIM1, PIM3, PIM2, AURKB	70	250	19253	5.50086	0.990762	0.0637573	0.0515159
GOTERM_MF_DIRECT	GO:0140823~histone H2BS36 kinase activity	5	7.14286	0.0124142	CHEK1, PIM1, PIM3, PIM2, AURKB	70	250	19253	5.50086	0.990762	0.0637573	0.0515159
GOTERM_MF_DIRECT	GO:0004677~DNA-dependent protein kinase activity	5	7.14286	0.0125818	CHEK1, PIM1, PIM3, PIM2, AURKB	70	251	19253	5.47894	0.991332	0.0637573	0.0515159
GOTERM_MF_DIRECT	GO:0140857~histone H3T45 kinase activity	5	7.14286	0.0125818	CHEK1, PIM1, PIM3, PIM2, AURKB	70	251	19253	5.47894	0.991332	0.0637573	0.0515159
GOTERM_MF_DIRECT	GO:0035403~histone H3T6 kinase activity	5	7.14286	0.0127509	CHEK1, PIM1, PIM3, PIM2, AURKB	70	252	19253	5.4572	0.991871	0.0637573	0.0515159
GOTERM_MF_DIRECT	GO:0035402~histone H3T11 kinase activity	5	7.14286	0.0127509	CHEK1, PIM1, PIM3, PIM2, AURKB	70	252	19253	5.4572	0.991871	0.0637573	0.0515159
GOTERM_MF_DIRECT	GO:0001784~phosphotyrosine residue binding	3	4.28571	0.0128396	ZAP70, SYK, LCK	70	48	19253	17.1902	0.992141	0.0637573	0.0515159
GOTERM_MF_DIRECT	GO:0004679~AMP-activated protein kinase activity	5	7.14286	0.0129215	CHEK1, PIM1, PIM3, PIM2, AURKB	70	253	19253	5.43563	0.992381	0.0637573	0.0515159
GOTERM_MF_DIRECT	GO:0051380~norepinephrine binding	2	2.85714	0.0142597	ADRB3, ADRB2	70	4	19253	137.521	0.995419	0.0694464	0.0561127
GOTERM_MF_DIRECT	GO:0044325~transmembrane transporter binding	4	5.71429	0.0149859	LYN, CASR, SRC, NOS1	70	144	19253	7.64008	0.996525	0.0720477	0.0582145
GOTERM_MF_DIRECT	GO:0032451~demethylase activity	2	2.85714	0.0177931	KDM1A, CYP1A2	70	5	19253	110.017	0.998808	0.0844611	0.0682446
GOTERM_MF_DIRECT	GO:0141038~phosphatidylinositol 3-kinase activator activity	2	2.85714	0.0213141	LYN, FLT3	70	6	19253	91.681	0.99969	0.0986766	0.0797307
GOTERM_MF_DIRECT	GO:0030546~signaling receptor activator activity	2	2.85714	0.0213141	LYN, JAK2	70	6	19253	91.681	0.99969	0.0986766	0.0797307
GOTERM_MF_DIRECT	GO:0050660~flavin adenine dinucleotide binding	3	4.28571	0.0227717	KDM1A, MAOA, NOS1	70	65	19253	12.6943	0.999823	0.104139	0.0841441
GOTERM_MF_DIRECT	GO:0031625~ubiquitin protein ligase binding	5	7.14286	0.0236321	LYN, ABCB1, PARP1, EGFR, JAK1	70	304	19253	4.52373	0.999873	0.106771	0.0862712
GOTERM_MF_DIRECT	GO:0048273~mitogen-activated protein kinase p38 binding	2	2.85714	0.0248227	PRMT1, MAPK14	70	7	19253	78.5837	0.999919	0.109512	0.0884856
GOTERM_MF_DIRECT	GO:0035240~dopamine binding	2	2.85714	0.0248227	DRD2, SLC6A3	70	7	19253	78.5837	0.999919	0.109512	0.0884856
GOTERM_MF_DIRECT	GO:0043539~protein serine/threonine kinase activator activity	3	4.28571	0.0254502	MAP2K1, CCND1, PIM1	70	69	19253	11.9584	0.999937	0.110975	0.0896676
GOTERM_MF_DIRECT	GO:0001618~virus receptor activity	3	4.28571	0.0349756	TYRO3, HTR2A, EGFR	70	82	19253	10.0625	0.999998	0.148627	0.120091
GOTERM_MF_DIRECT	GO:0008504~monoamine transmembrane transporter activity	2	2.85714	0.0352742	SLC6A3, SLC6A4	70	10	19253	55.0086	0.999999	0.148627	0.120091
GOTERM_MF_DIRECT	GO:0008239~dipeptidyl-peptidase activity	2	2.85714	0.0352742	FAP, DPP9	70	10	19253	55.0086	0.999999	0.148627	0.120091
GOTERM_MF_DIRECT	GO:0051117~ATPase binding	3	4.28571	0.0381446	SRC, LCK, EGFR	70	86	19253	9.59452	1	0.157881	0.127568
GOTERM_MF_DIRECT	GO:0016004~phospholipase activator activity	2	2.85714	0.0387334	SRC, LCK	70	11	19253	50.0078	1	0.157881	0.127568
GOTERM_MF_DIRECT	GO:0008235~metalloexopeptidase activity	2	2.85714	0.0387334	LAP3, METAP2	70	11	19253	50.0078	1	0.157881	0.127568
GOTERM_MF_DIRECT	GO:1901363~heterocyclic compound binding	2	2.85714	0.0456153	DRD2, SLC6A3	70	13	19253	42.3143	1	0.181976	0.147036
GOTERM_MF_DIRECT	GO:0043560~insulin receptor substrate binding	2	2.85714	0.0456153	JAK2, IGF1R	70	13	19253	42.3143	1	0.181976	0.147036
GOTERM_MF_DIRECT	GO:0004708~MAP kinase kinase activity	2	2.85714	0.0558471	MAP2K1, MAPK14	70	16	19253	34.3804	1	0.220449	0.178123
GOTERM_MF_DIRECT	GO:0005326~neurotransmitter transmembrane transporter activity	2	2.85714	0.0626082	SLC6A3, SLC6A4	70	18	19253	30.5603	1	0.244563	0.197607
GOTERM_MF_DIRECT	GO:0005158~insulin receptor binding	2	2.85714	0.0793028	SRC, IGF1R	70	23	19253	23.9168	1	0.306583	0.247719
GOTERM_MF_DIRECT	GO:0046872~metal ion binding	16	22.8571	0.0882108	CASR, XIAP, PEPD, SLC6A3, SLC6A4, XPNPEP1, TYRO3, PRKCQ, NOS1, JAK2, BIRC2, JAK1, IDO1, BIRC3, METAP2, FDFT1	70	2904	19253	1.51539	1	0.337541	0.272733
GOTERM_MF_DIRECT	GO:0004435~phosphatidylinositol phospholipase C activity	2	2.85714	0.0891786	CCR1, CASR	70	26	19253	21.1571	1	0.337798	0.27294
GOTERM_MF_DIRECT	GO:0005506~iron ion binding	3	4.28571	0.0953875	EGLN1, CYP2D6, CYP1A2	70	145	19253	5.69054	1	0.357703	0.289024
GOTERM_MF_DIRECT	GO:0046875~ephrin receptor binding	2	2.85714	0.0989499	LYN, SRC	70	29	19253	18.9685	1	0.367388	0.29685

## Sheet: hepatic cancer filtered- GeneCa
Gene Symbol	Description	Category	Uniprot ID	Gifts	GC Id	Relevance score	GeneCards Link
BRCA2	BRCA2 DNA Repair Associated	Protein Coding	P51587	61	GC13P032315	322.958	https://www.genecards.org/cgi-bin/carddisp.pl?gene=BRCA2
BRCA1	BRCA1 DNA Repair Associated	Protein Coding	P38398	63	GC17M043044	308.459	https://www.genecards.org/cgi-bin/carddisp.pl?gene=BRCA1
ATM	ATM Serine/Threonine Kinase	Protein Coding	Q13315	66	GC11P108222	261.576	https://www.genecards.org/cgi-bin/carddisp.pl?gene=ATM
PALB2	Partner And Localizer Of BRCA2	Protein Coding	Q86YC2	57	GC16M023603	210.092	https://www.genecards.org/cgi-bin/carddisp.pl?gene=PALB2
TP53	Tumor Protein P53	Protein Coding	P04637	66	GC17M007661	200.128	https://www.genecards.org/cgi-bin/carddisp.pl?gene=TP53
BRIP1	BRCA1 Interacting DNA Helicase 1	Protein Coding	Q9BX63	61	GC17M061679	196.86	https://www.genecards.org/cgi-bin/carddisp.pl?gene=BRIP1
CHEK2	Checkpoint Kinase 2	Protein Coding	O96017	67	GC22M028687	193.057	https://www.genecards.org/cgi-bin/carddisp.pl?gene=CHEK2
MSH6	MutS Homolog 6	Protein Coding	P52701	61	GC02P047695	188.245	https://www.genecards.org/cgi-bin/carddisp.pl?gene=MSH6
APC	APC Regulator Of WNT Signaling Pathway	Protein Coding	P25054	62	GC05P112707	184.387	https://www.genecards.org/cgi-bin/carddisp.pl?gene=APC
MSH2	MutS Homolog 2	Protein Coding	P43246	61	GC02P047403	183.227	https://www.genecards.org/cgi-bin/carddisp.pl?gene=MSH2
MLH1	MutL Homolog 1	Protein Coding	P40692	62	GC03P036993	178.732	https://www.genecards.org/cgi-bin/carddisp.pl?gene=MLH1
CDH1	Cadherin 1	Protein Coding	P12830	62	GC16P068737	176.199	https://www.genecards.org/cgi-bin/carddisp.pl?gene=CDH1
BARD1	BRCA1 Associated RING Domain 1	Protein Coding	Q99728	60	GC02M214725	172.224	https://www.genecards.org/cgi-bin/carddisp.pl?gene=BARD1
C11orf65	Chromosome 11 Open Reading Frame 65	Protein Coding	Q8NCR3	42	GC11M108308	155.681	https://www.genecards.org/cgi-bin/carddisp.pl?gene=C11orf65
PMS2	PMS1 Homolog 2, Mismatch Repair System Component	Protein Coding	P54278	61	GC07M005973	154.926	https://www.genecards.org/cgi-bin/carddisp.pl?gene=PMS2
EGFR	Epidermal Growth Factor Receptor	Protein Coding	P00533	68	GC07P055019	149.169	https://www.genecards.org/cgi-bin/carddisp.pl?gene=EGFR
PTEN	Phosphatase And Tensin Homolog	Protein Coding	P60484	65	GC10P124078	145.666	https://www.genecards.org/cgi-bin/carddisp.pl?gene=PTEN
NF1	Neurofibromin 1	Protein Coding	P21359	61	GC17P031094	144.484	https://www.genecards.org/cgi-bin/carddisp.pl?gene=NF1
POLD1	DNA Polymerase Delta 1, Catalytic Subunit	Protein Coding	P28340	60	GC19P152917	133.495	https://www.genecards.org/cgi-bin/carddisp.pl?gene=POLD1
AXIN2	Axin 2	Protein Coding	Q9Y2T1	62	GC17M065528	128.545	https://www.genecards.org/cgi-bin/carddisp.pl?gene=AXIN2
MET	MET Proto-Oncogene, Receptor Tyrosine Kinase	Protein Coding	P08581	67	GC07P116672	126.176	https://www.genecards.org/cgi-bin/carddisp.pl?gene=MET
TSC2	TSC Complex Subunit 2	Protein Coding	P49815	64	GC16P120169	125.735	https://www.genecards.org/cgi-bin/carddisp.pl?gene=TSC2
POLE	DNA Polymerase Epsilon, Catalytic Subunit	Protein Coding	Q07864	61	GC12M132821	125.086	https://www.genecards.org/cgi-bin/carddisp.pl?gene=POLE
RAD50	RAD50 Double Strand Break Repair Protein	Protein Coding	Q92878	62	GC05P132556	124.716	https://www.genecards.org/cgi-bin/carddisp.pl?gene=RAD50
CDKN2A	Cyclin Dependent Kinase Inhibitor 2A	Protein Coding	Q8N726	64	GC09M021967	122.761	https://www.genecards.org/cgi-bin/carddisp.pl?gene=CDKN2A
SMAD4	SMAD Family Member 4	Protein Coding	Q13485	65	GC18P051028	114.885	https://www.genecards.org/cgi-bin/carddisp.pl?gene=SMAD4
ALK	ALK Receptor Tyrosine Kinase	Protein Coding	Q9UM73	64	GC02M029307	113.591	https://www.genecards.org/cgi-bin/carddisp.pl?gene=ALK
NBN	Nibrin	Protein Coding	O60934	61	GC08M089933	113.305	https://www.genecards.org/cgi-bin/carddisp.pl?gene=NBN
STK11	Serine/Threonine Kinase 11	Protein Coding	Q15831	62	GC19P001177	113.083	https://www.genecards.org/cgi-bin/carddisp.pl?gene=STK11
LOC126862571	BRD4-Independent Group 4 Enhancer GRCh37_chr17:41243136-41244335	Functional Element		11	GC17P157065	112.151	https://www.genecards.org/cgi-bin/carddisp.pl?gene=LOC126862571
RET	Ret Proto-Oncogene	Protein Coding	P07949	67	GC10P052615	111.07	https://www.genecards.org/cgi-bin/carddisp.pl?gene=RET
RB1	RB Transcriptional Corepressor 1	Protein Coding	P06400	61	GC13P048303	110.35	https://www.genecards.org/cgi-bin/carddisp.pl?gene=RB1
KRAS	KRAS Proto-Oncogene, GTPase	Protein Coding	P01116	66	GC12M035956	110.3	https://www.genecards.org/cgi-bin/carddisp.pl?gene=KRAS
BRAF	B-Raf Proto-Oncogene, Serine/Threonine Kinase	Protein Coding	P15056	67	GC07M140793	108.827	https://www.genecards.org/cgi-bin/carddisp.pl?gene=BRAF
DICER1	Dicer 1, Ribonuclease III	Protein Coding	Q9UPY3	61	GC14M095086	107.696	https://www.genecards.org/cgi-bin/carddisp.pl?gene=DICER1
MUTYH	MutY DNA Glycosylase	Protein Coding	Q9UIF7	58	GC01M045329	106.658	https://www.genecards.org/cgi-bin/carddisp.pl?gene=MUTYH
BLM	BLM RecQ Like Helicase	Protein Coding	P54132	62	GC15P090717	106.502	https://www.genecards.org/cgi-bin/carddisp.pl?gene=BLM
BAP1	BRCA1 Associated Deubiquitinase 1	Protein Coding	Q92560	60	GC03M052401	105.908	https://www.genecards.org/cgi-bin/carddisp.pl?gene=BAP1
PIK3CA	Phosphatidylinositol-4,5-Bisphosphate 3-Kinase Catalytic Subunit Alpha	Protein Coding	P42336	65	GC03P179148	105.662	https://www.genecards.org/cgi-bin/carddisp.pl?gene=PIK3CA
RAD51D	RAD51 Paralog D	Protein Coding	O75771	53	GC17M035092	105.462	https://www.genecards.org/cgi-bin/carddisp.pl?gene=RAD51D
SMARCA4	SWI/SNF Related BAF Chromatin Remodeling Complex Subunit ATPase 4	Protein Coding	P51532	64	GC19P151807	105.31	https://www.genecards.org/cgi-bin/carddisp.pl?gene=SMARCA4
PTCH1	Patched 1	Protein Coding	Q13635	64	GC09M095442	102.096	https://www.genecards.org/cgi-bin/carddisp.pl?gene=PTCH1
ERBB2	Erb-B2 Receptor Tyrosine Kinase 2	Protein Coding	P04626	68	GC17P039687	101.892	https://www.genecards.org/cgi-bin/carddisp.pl?gene=ERBB2
RAD51C	RAD51 Paralog C	Protein Coding	O43502	57	GC17P058692	99.9118	https://www.genecards.org/cgi-bin/carddisp.pl?gene=RAD51C
KIT	KIT Proto-Oncogene, Receptor Tyrosine Kinase	Protein Coding	P10721	66	GC04P054657	99.7521	https://www.genecards.org/cgi-bin/carddisp.pl?gene=KIT
MSH3	MutS Homolog 3	Protein Coding	P20585	55	GC05P080654	99.4901	https://www.genecards.org/cgi-bin/carddisp.pl?gene=MSH3
TSC1	TSC Complex Subunit 1	Protein Coding	Q92574	61	GC09M132891	99.0132	https://www.genecards.org/cgi-bin/carddisp.pl?gene=TSC1
AKT1	AKT Serine/Threonine Kinase 1	Protein Coding	P31749	66	GC14M104769	96.6587	https://www.genecards.org/cgi-bin/carddisp.pl?gene=AKT1
PDGFRA	Platelet Derived Growth Factor Receptor Alpha	Protein Coding	P16234	66	GC04P054229	96.5729	https://www.genecards.org/cgi-bin/carddisp.pl?gene=PDGFRA
CTNNB1	Catenin Beta 1	Protein Coding	P35222	67	GC03P041194	94.9904	https://www.genecards.org/cgi-bin/carddisp.pl?gene=CTNNB1
EPCAM	Epithelial Cell Adhesion Molecule	Protein Coding	P16422	61	GC02P047345	92.7607	https://www.genecards.org/cgi-bin/carddisp.pl?gene=EPCAM
JAG1	Jagged Canonical Notch Ligand 1	Protein Coding	P78504	63	GC20M010637	92.2036	https://www.genecards.org/cgi-bin/carddisp.pl?gene=JAG1
RAD51L3-RFFL	RAD51L3-RFFL Readthrough	RNA Gene		17	GC17M035009	90.5446	https://www.genecards.org/cgi-bin/carddisp.pl?gene=RAD51L3-RFFL
MRE11	MRE11 Homolog, Double Strand Break Repair Nuclease	Protein Coding	P49959	61	GC11M140320	87.7638	https://www.genecards.org/cgi-bin/carddisp.pl?gene=MRE11
FH	Fumarate Hydratase	Protein Coding	P07954	59	GC01M241499	86.5688	https://www.genecards.org/cgi-bin/carddisp.pl?gene=FH
BMPR1A	Bone Morphogenetic Protein Receptor Type 1A	Protein Coding	P36894	65	GC10P123974	86.4289	https://www.genecards.org/cgi-bin/carddisp.pl?gene=BMPR1A
FANCC	FA Complementation Group C	Protein Coding	Q00597	60	GC09M095099	83.8292	https://www.genecards.org/cgi-bin/carddisp.pl?gene=FANCC
SDHA	Succinate Dehydrogenase Complex Flavoprotein Subunit A	Protein Coding	P31040	61	GC05P000248	83.6433	https://www.genecards.org/cgi-bin/carddisp.pl?gene=SDHA
FLCN	Folliculin	Protein Coding	Q8NFG4	55	GC17M017212	82.6663	https://www.genecards.org/cgi-bin/carddisp.pl?gene=FLCN
CDK4	Cyclin Dependent Kinase 4	Protein Coding	P11802	67	GC12M060483	82.269	https://www.genecards.org/cgi-bin/carddisp.pl?gene=CDK4
MEN1	Menin 1	Protein Coding	O00255	59	GC11M064803	81.9883	https://www.genecards.org/cgi-bin/carddisp.pl?gene=MEN1
CTNNA1	Catenin Alpha 1	Protein Coding	P35221	60	GC05P138799	81.9275	https://www.genecards.org/cgi-bin/carddisp.pl?gene=CTNNA1
TERT	Telomerase Reverse Transcriptase	Protein Coding	O14746	64	GC05M001253	81.4292	https://www.genecards.org/cgi-bin/carddisp.pl?gene=TERT
CCND1	Cyclin D1	Protein Coding	P24385	65	GC11P069641	79.4948	https://www.genecards.org/cgi-bin/carddisp.pl?gene=CCND1
H19	H19 Imprinted Maternally Expressed Transcript	RNA Gene		37	GC11M001995	79.298	https://www.genecards.org/cgi-bin/carddisp.pl?gene=H19
VHL	Von Hippel-Lindau Tumor Suppressor	Protein Coding	P40337	60	GC03P027018	79.1019	https://www.genecards.org/cgi-bin/carddisp.pl?gene=VHL
HRAS	HRas Proto-Oncogene, GTPase	Protein Coding	P01112	65	GC11M015046	79.0065	https://www.genecards.org/cgi-bin/carddisp.pl?gene=HRAS
CDKN1B	Cyclin Dependent Kinase Inhibitor 1B	Protein Coding	P46527	61	GC12P074277	78.6529	https://www.genecards.org/cgi-bin/carddisp.pl?gene=CDKN1B
ESR1	Estrogen Receptor 1	Protein Coding	P03372	67	GC06P151656	77.7998	https://www.genecards.org/cgi-bin/carddisp.pl?gene=ESR1
HNF1A	HNF1 Homeobox A	Protein Coding	P20823	60	GC12P120978	77.6002	https://www.genecards.org/cgi-bin/carddisp.pl?gene=HNF1A
MIR21	MicroRNA 21	RNA Gene		33	GC17P059841	77.1561	https://www.genecards.org/cgi-bin/carddisp.pl?gene=MIR21
AR	Androgen Receptor	Protein Coding	P10275	65	GC0XP067544	76.3556	https://www.genecards.org/cgi-bin/carddisp.pl?gene=AR
FGFR2	Fibroblast Growth Factor Receptor 2	Protein Coding	P21802	68	GC10M121478	74.4099	https://www.genecards.org/cgi-bin/carddisp.pl?gene=FGFR2
LIPC	Lipase C, Hepatic Type	Protein Coding	P11150	59	GC15P058410	73.3527	https://www.genecards.org/cgi-bin/carddisp.pl?gene=LIPC
LZTR1	Leucine Zipper Like Post Translational Regulator 1	Protein Coding	Q8N653	55	GC22P091594	72.6719	https://www.genecards.org/cgi-bin/carddisp.pl?gene=LZTR1
MYC	MYC Proto-Oncogene, BHLH Transcription Factor	Protein Coding	P01106	65	GC08P127735	72.4464	https://www.genecards.org/cgi-bin/carddisp.pl?gene=MYC
FGFR3	Fibroblast Growth Factor Receptor 3	Protein Coding	P22607	68	GC04P029505	72.3466	https://www.genecards.org/cgi-bin/carddisp.pl?gene=FGFR3
SDHB	Succinate Dehydrogenase Complex Iron Sulfur Subunit B	Protein Coding	P21912	61	GC01M022674	71.9708	https://www.genecards.org/cgi-bin/carddisp.pl?gene=SDHB
ATR	ATR Serine/Threonine Kinase	Protein Coding	Q13535	67	GC03M142449	71.6343	https://www.genecards.org/cgi-bin/carddisp.pl?gene=ATR
STAT3	Signal Transducer And Activator Of Transcription 3	Protein Coding	P40763	67	GC17M042313	71.3393	https://www.genecards.org/cgi-bin/carddisp.pl?gene=STAT3
RUNX1	RUNX Family Transcription Factor 1	Protein Coding	Q01196	62	GC21M034787	70.6713	https://www.genecards.org/cgi-bin/carddisp.pl?gene=RUNX1
HOXB13	Homeobox B13	Protein Coding	Q92826	54	GC17M097527	70.2798	https://www.genecards.org/cgi-bin/carddisp.pl?gene=HOXB13
GAS5	Growth Arrest Specific 5	RNA Gene		32	GC01M175146	68.9695	https://www.genecards.org/cgi-bin/carddisp.pl?gene=GAS5
NRAS	NRAS Proto-Oncogene, GTPase	Protein Coding	P01111	64	GC01M114704	68.1079	https://www.genecards.org/cgi-bin/carddisp.pl?gene=NRAS
PVT1	Pvt1 Oncogene	RNA Gene		33	GC08P128394	66.6816	https://www.genecards.org/cgi-bin/carddisp.pl?gene=PVT1
MLH3	MutL Homolog 3	Protein Coding	Q9UHC1	53	GC14M075013	66.4578	https://www.genecards.org/cgi-bin/carddisp.pl?gene=MLH3
NTHL1	Nth Like DNA Glycosylase 1	Protein Coding	P78549	55	GC16M049830	65.9675	https://www.genecards.org/cgi-bin/carddisp.pl?gene=NTHL1
MALAT1	Metastasis Associated Lung Adenocarcinoma Transcript 1	RNA Gene		33	GC11P107814	65.0219	https://www.genecards.org/cgi-bin/carddisp.pl?gene=MALAT1
HOTAIR	HOX Transcript Antisense RNA	RNA Gene		31	GC12M053962	64.7499	https://www.genecards.org/cgi-bin/carddisp.pl?gene=HOTAIR
MIR7-3HG	MIR7-3 Host Gene	RNA Gene	Q8N6C7	34	GC19P151538	64.5996	https://www.genecards.org/cgi-bin/carddisp.pl?gene=MIR7-3HG
NF2	NF2, Moesin-Ezrin-Radixin Like (MERLIN) Tumor Suppressor	Protein Coding	P35240	62	GC22P029603	64.1258	https://www.genecards.org/cgi-bin/carddisp.pl?gene=NF2
POT1	Protection Of Telomeres 1	Protein Coding	Q9NUX5	55	GC07M124822	64.0052	https://www.genecards.org/cgi-bin/carddisp.pl?gene=POT1
TGFBR2	Transforming Growth Factor Beta Receptor 2	Protein Coding	P37173	65	GC03P030609	63.9701	https://www.genecards.org/cgi-bin/carddisp.pl?gene=TGFBR2
GBE1	1,4-Alpha-Glucan Branching Enzyme 1	Protein Coding	Q04446	57	GC03M081489	63.4176	https://www.genecards.org/cgi-bin/carddisp.pl?gene=GBE1
UCA1	Urothelial Cancer Associated 1	RNA Gene		30	GC19P160848	63.2514	https://www.genecards.org/cgi-bin/carddisp.pl?gene=UCA1
SRC	SRC Proto-Oncogene, Non-Receptor Tyrosine Kinase	Protein Coding	P12931	64	GC20P037344	62.4085	https://www.genecards.org/cgi-bin/carddisp.pl?gene=SRC
TGFB1	Transforming Growth Factor Beta 1	Protein Coding	P01137	65	GC19M041301	62.1293	https://www.genecards.org/cgi-bin/carddisp.pl?gene=TGFB1
SP110	SP110 Nuclear Body Protein	Protein Coding	Q9HB58	50	GC02M230167	61.8205	https://www.genecards.org/cgi-bin/carddisp.pl?gene=SP110
CASP8	Caspase 8	Protein Coding	Q14790	65	GC02P201233	61.1234	https://www.genecards.org/cgi-bin/carddisp.pl?gene=CASP8
PPARG	Peroxisome Proliferator Activated Receptor Gamma	Protein Coding	P37231	65	GC03P012287	60.6285	https://www.genecards.org/cgi-bin/carddisp.pl?gene=PPARG
SDHC	Succinate Dehydrogenase Complex Subunit C	Protein Coding	Q99643	55	GC01P161314	60.5022	https://www.genecards.org/cgi-bin/carddisp.pl?gene=SDHC
NOTCH1	Notch Receptor 1	Protein Coding	P46531	66	GC09M139264	60.4841	https://www.genecards.org/cgi-bin/carddisp.pl?gene=NOTCH1
NPHP3	Nephrocystin 3	Protein Coding	Q7Z494	51	GC03M132683	60.1652	https://www.genecards.org/cgi-bin/carddisp.pl?gene=NPHP3
TNF	Tumor Necrosis Factor	Protein Coding	P01375	65	GC06P181893	60.0797	https://www.genecards.org/cgi-bin/carddisp.pl?gene=TNF
SDHD	Succinate Dehydrogenase Complex Subunit D	Protein Coding	O14521	58	GC11P113465	59.3323	https://www.genecards.org/cgi-bin/carddisp.pl?gene=SDHD
ARID1A	AT-Rich Interaction Domain 1A	Protein Coding	O14497	58	GC01P026693	58.7163	https://www.genecards.org/cgi-bin/carddisp.pl?gene=ARID1A
MIR125A	MicroRNA 125a	RNA Gene		30	GC19P152978	58.7095	https://www.genecards.org/cgi-bin/carddisp.pl?gene=MIR125A
MIR17	MicroRNA 17	RNA Gene		28	GC13P091350	58.5489	https://www.genecards.org/cgi-bin/carddisp.pl?gene=MIR17
XRCC2	X-Ray Repair Cross Complementing 2	Protein Coding	O43543	52	GC07M152644	58.5334	https://www.genecards.org/cgi-bin/carddisp.pl?gene=XRCC2
MDM2	MDM2 Proto-Oncogene	Protein Coding	Q00987	67	GC12P068808	58.5076	https://www.genecards.org/cgi-bin/carddisp.pl?gene=MDM2
ERCC2	ERCC Excision Repair 2, TFIIH Core Complex Helicase Subunit	Protein Coding	P18074	61	GC19M045349	58.4942	https://www.genecards.org/cgi-bin/carddisp.pl?gene=ERCC2
CDC73	Cell Division Cycle 73	Protein Coding	Q6P1J9	58	GC01P193121	58.3523	https://www.genecards.org/cgi-bin/carddisp.pl?gene=CDC73
SMARCB1	SWI/SNF Related BAF Chromatin Remodeling Complex Subunit B1	Protein Coding	Q12824	59	GC22P023786	58.0798	https://www.genecards.org/cgi-bin/carddisp.pl?gene=SMARCB1
TUG1	Taurine Up-Regulated 1	Protein Coding	A0A6I8PU40	34	GC22P030969	57.7779	https://www.genecards.org/cgi-bin/carddisp.pl?gene=TUG1
IL6	Interleukin 6	Protein Coding	P05231	64	GC07P022725	57.5235	https://www.genecards.org/cgi-bin/carddisp.pl?gene=IL6
AIP	AHR Interacting HSP90 Co-Chaperone	Protein Coding	O00170	56	GC11P067468	56.979	https://www.genecards.org/cgi-bin/carddisp.pl?gene=AIP
AOPEP	Aminopeptidase O (Putative)	Protein Coding	Q8N6M6	49	GC09P106995	56.9327	https://www.genecards.org/cgi-bin/carddisp.pl?gene=AOPEP
CCAT1	Colon Cancer Associated Transcript 1	RNA Gene		23	GC08M127207	56.5404	https://www.genecards.org/cgi-bin/carddisp.pl?gene=CCAT1
MIR34A	MicroRNA 34a	RNA Gene		31	GC01M009151	56.465	https://www.genecards.org/cgi-bin/carddisp.pl?gene=MIR34A
SUFU	SUFU Negative Regulator Of Hedgehog Signaling	Protein Coding	Q9UMX1	55	GC10P124493	56.4302	https://www.genecards.org/cgi-bin/carddisp.pl?gene=SUFU
FGFR1	Fibroblast Growth Factor Receptor 1	Protein Coding	P11362	68	GC08M038400	56.4277	https://www.genecards.org/cgi-bin/carddisp.pl?gene=FGFR1
MIR145	MicroRNA 145	RNA Gene		32	GC05P149430	56.355	https://www.genecards.org/cgi-bin/carddisp.pl?gene=MIR145
HULC	Hepatocellular Carcinoma Up-Regulated Long Non-Coding RNA	RNA Gene		29	GC06P009612	56.3385	https://www.genecards.org/cgi-bin/carddisp.pl?gene=HULC
IL1B	Interleukin 1 Beta	Protein Coding	P01584	60	GC02M112829	56.3253	https://www.genecards.org/cgi-bin/carddisp.pl?gene=IL1B
PCAT1	Prostate Cancer Associated Transcript 1	RNA Gene		26	GC08P126553	55.904	https://www.genecards.org/cgi-bin/carddisp.pl?gene=PCAT1
MEG3	Maternally Expressed 3	RNA Gene		37	GC14P121348	55.8142	https://www.genecards.org/cgi-bin/carddisp.pl?gene=MEG3
CCAT2	Colon Cancer Associated Transcript 2	RNA Gene		22	GC08P127400	55.4764	https://www.genecards.org/cgi-bin/carddisp.pl?gene=CCAT2
IFNG	Interferon Gamma	Protein Coding	P01579	63	GC12M068154	55.4645	https://www.genecards.org/cgi-bin/carddisp.pl?gene=IFNG
RAD51	RAD51 Recombinase	Protein Coding	Q06609	65	GC15P040694	55.3687	https://www.genecards.org/cgi-bin/carddisp.pl?gene=RAD51
MIR122	MicroRNA 122	RNA Gene		30	GC18P058451	55.344	https://www.genecards.org/cgi-bin/carddisp.pl?gene=MIR122
MIR155	MicroRNA 155	RNA Gene		30	GC21P025573	55.2296	https://www.genecards.org/cgi-bin/carddisp.pl?gene=MIR155
MIR221	MicroRNA 221	RNA Gene		29	GC0XM045746	54.9798	https://www.genecards.org/cgi-bin/carddisp.pl?gene=MIR221
DLC1	DLC1 Rho GTPase Activating Protein	Protein Coding	Q96QB1	56	GC08M013083	54.154	https://www.genecards.org/cgi-bin/carddisp.pl?gene=DLC1
ERBB4	Erb-B2 Receptor Tyrosine Kinase 4	Protein Coding	Q15303	67	GC02M211375	53.7641	https://www.genecards.org/cgi-bin/carddisp.pl?gene=ERBB4
HNF1B	HNF1 Homeobox B	Protein Coding	P35680	55	GC17M037686	53.4789	https://www.genecards.org/cgi-bin/carddisp.pl?gene=HNF1B
GREM1	Gremlin 1, DAN Family BMP Antagonist	Protein Coding	O60565	57	GC15P192672	53.4011	https://www.genecards.org/cgi-bin/carddisp.pl?gene=GREM1
PRKAR1A	Protein Kinase CAMP-Dependent Type I Regulatory Subunit Alpha	Protein Coding	P10644	64	GC17P155470	53.3107	https://www.genecards.org/cgi-bin/carddisp.pl?gene=PRKAR1A
MIR146A	MicroRNA 146a	RNA Gene		31	GC05P160485	53.1627	https://www.genecards.org/cgi-bin/carddisp.pl?gene=MIR146A
MIR143	MicroRNA 143	RNA Gene		32	GC05P159244	53.0849	https://www.genecards.org/cgi-bin/carddisp.pl?gene=MIR143
HIF1A	Hypoxia Inducible Factor 1 Subunit Alpha	Protein Coding	Q16665	61	GC14P061695	53.0528	https://www.genecards.org/cgi-bin/carddisp.pl?gene=HIF1A
FAS	Fas Cell Surface Death Receptor	Protein Coding	P25445	64	GC10P124091	52.8772	https://www.genecards.org/cgi-bin/carddisp.pl?gene=FAS
EP300	E1A Binding Protein P300	Protein Coding	Q09472	65	GC22P092249	52.8208	https://www.genecards.org/cgi-bin/carddisp.pl?gene=EP300
CDKN2B-AS1	CDKN2B And CDKN2A Antisense Cis And Trans Regulatory RNA 1	RNA Gene		32	GC09P021994	52.7412	https://www.genecards.org/cgi-bin/carddisp.pl?gene=CDKN2B-AS1
MAP2K1	Mitogen-Activated Protein Kinase Kinase 1	Protein Coding	Q02750	67	GC15P066386	52.5936	https://www.genecards.org/cgi-bin/carddisp.pl?gene=MAP2K1
FANCD2	FA Complementation Group D2	Protein Coding	Q9BXW9	60	GC03P010026	52.5542	https://www.genecards.org/cgi-bin/carddisp.pl?gene=FANCD2
MIR214	MicroRNA 214	RNA Gene		31	GC01M172234	52.3713	https://www.genecards.org/cgi-bin/carddisp.pl?gene=MIR214
MIR126	MicroRNA 126	RNA Gene		31	GC09P136670	52.0416	https://www.genecards.org/cgi-bin/carddisp.pl?gene=MIR126
FANCM	FA Complementation Group M	Protein Coding	Q8IYD8	55	GC14P045135	51.6819	https://www.genecards.org/cgi-bin/carddisp.pl?gene=FANCM
MIR30A	MicroRNA 30a	RNA Gene		28	GC06M071403	51.5095	https://www.genecards.org/cgi-bin/carddisp.pl?gene=MIR30A
NTRK1	Neurotrophic Receptor Tyrosine Kinase 1	Protein Coding	P04629	62	GC01P156815	51.3903	https://www.genecards.org/cgi-bin/carddisp.pl?gene=NTRK1
RECQL4	RecQ Like Helicase 4	Protein Coding	O94761	54	GC08M147404	51.3619	https://www.genecards.org/cgi-bin/carddisp.pl?gene=RECQL4
NEAT1	Nuclear Paraspeckle Assembly Transcript 1	RNA Gene		34	GC11P107808	51.3444	https://www.genecards.org/cgi-bin/carddisp.pl?gene=NEAT1
MIR141	MicroRNA 141	RNA Gene		30	GC12P074085	51.281	https://www.genecards.org/cgi-bin/carddisp.pl?gene=MIR141
CHEK1	Checkpoint Kinase 1	Protein Coding	O14757	65	GC11P125625	51.2645	https://www.genecards.org/cgi-bin/carddisp.pl?gene=CHEK1
BCL2	BCL2 Apoptosis Regulator	Protein Coding	P10415	64	GC18M063123	51.2537	https://www.genecards.org/cgi-bin/carddisp.pl?gene=BCL2
HFE	Homeostatic Iron Regulator	Protein Coding	Q30201	58	GC06P026087	51.035	https://www.genecards.org/cgi-bin/carddisp.pl?gene=HFE
MIR31	MicroRNA 31	RNA Gene		29	GC09M022327	50.9402	https://www.genecards.org/cgi-bin/carddisp.pl?gene=MIR31
MAT1A	Methionine Adenosyltransferase 1A	Protein Coding	Q00266	60	GC10M080271	50.7716	https://www.genecards.org/cgi-bin/carddisp.pl?gene=MAT1A
VEGFA	Vascular Endothelial Growth Factor A	Protein Coding	P15692	61	GC06P043770	50.7123	https://www.genecards.org/cgi-bin/carddisp.pl?gene=VEGFA
MIR222	MicroRNA 222	RNA Gene		29	GC0XM045747	50.5942	https://www.genecards.org/cgi-bin/carddisp.pl?gene=MIR222
TMEM127	Transmembrane Protein 127	Protein Coding	O75204	50	GC02M096248	50.5347	https://www.genecards.org/cgi-bin/carddisp.pl?gene=TMEM127
FANCA	FA Complementation Group A	Protein Coding	O15360	62	GC16M090299	50.2647	https://www.genecards.org/cgi-bin/carddisp.pl?gene=FANCA
ERBB3	Erb-B2 Receptor Tyrosine Kinase 3	Protein Coding	P21860	67	GC12P075412	50.2176	https://www.genecards.org/cgi-bin/carddisp.pl?gene=ERBB3
MIR29A	MicroRNA 29a	RNA Gene		31	GC07M130876	50.1463	https://www.genecards.org/cgi-bin/carddisp.pl?gene=MIR29A
MIRLET7C	MicroRNA Let-7c	RNA Gene		31	GC21P021313	50.1331	https://www.genecards.org/cgi-bin/carddisp.pl?gene=MIRLET7C
BUB1B	BUB1 Mitotic Checkpoint Serine/Threonine Kinase B	Protein Coding	O60566	63	GC15P040161	50.1296	https://www.genecards.org/cgi-bin/carddisp.pl?gene=BUB1B
RAF1	Raf-1 Proto-Oncogene, Serine/Threonine Kinase	Protein Coding	P04049	67	GC03M012583	50.0256	https://www.genecards.org/cgi-bin/carddisp.pl?gene=RAF1
CDKN1A	Cyclin Dependent Kinase Inhibitor 1A	Protein Coding	P38936	63	GC06P182020	49.8942	https://www.genecards.org/cgi-bin/carddisp.pl?gene=CDKN1A
MIR27A	MicroRNA 27a	RNA Gene		32	GC19M108247	49.8416	https://www.genecards.org/cgi-bin/carddisp.pl?gene=MIR27A
PIK3R1	Phosphoinositide-3-Kinase Regulatory Subunit 1	Protein Coding	P27986	65	GC05P068215	49.8226	https://www.genecards.org/cgi-bin/carddisp.pl?gene=PIK3R1
IDH1	Isocitrate Dehydrogenase (NADP(+)) 1	Protein Coding	O75874	65	GC02M208236	49.5096	https://www.genecards.org/cgi-bin/carddisp.pl?gene=IDH1
MIR205	MicroRNA 205	RNA Gene		28	GC01P209432	49.4702	https://www.genecards.org/cgi-bin/carddisp.pl?gene=MIR205
ERCC5	ERCC Excision Repair 5, Endonuclease	Protein Coding	P28715	58	GC13P102845	49.28	https://www.genecards.org/cgi-bin/carddisp.pl?gene=ERCC5
JAK2	Janus Kinase 2	Protein Coding	O60674	66	GC09P004985	49.1844	https://www.genecards.org/cgi-bin/carddisp.pl?gene=JAK2
FASLG	Fas Ligand	Protein Coding	P48023	61	GC01P172659	49.1289	https://www.genecards.org/cgi-bin/carddisp.pl?gene=FASLG
MIR195	MicroRNA 195	RNA Gene		28	GC17M096171	48.8334	https://www.genecards.org/cgi-bin/carddisp.pl?gene=MIR195
MIR182	MicroRNA 182	RNA Gene		30	GC07M129770	48.7141	https://www.genecards.org/cgi-bin/carddisp.pl?gene=MIR182
CASC2	Cancer Susceptibility 2	RNA Gene	Q8IU53	34	GC10P118046	48.6996	https://www.genecards.org/cgi-bin/carddisp.pl?gene=CASC2
MIR223	MicroRNA 223	RNA Gene		30	GC0XP066018	48.6696	https://www.genecards.org/cgi-bin/carddisp.pl?gene=MIR223
BAX	BCL2 Associated X, Apoptosis Regulator	Protein Coding	Q07812	64	GC19P048954	48.4966	https://www.genecards.org/cgi-bin/carddisp.pl?gene=BAX
MIR200B	MicroRNA 200b	RNA Gene		30	GC01P001167	48.3299	https://www.genecards.org/cgi-bin/carddisp.pl?gene=MIR200B
WT1	WT1 Transcription Factor	Protein Coding	P19544	61	GC11M032365	48.2157	https://www.genecards.org/cgi-bin/carddisp.pl?gene=WT1
MIR20A	MicroRNA 20a	RNA Gene		29	GC13P091744	48.2149	https://www.genecards.org/cgi-bin/carddisp.pl?gene=MIR20A
SMO	Smoothened, Frizzled Class Receptor	Protein Coding	Q99835	64	GC07P165509	47.9644	https://www.genecards.org/cgi-bin/carddisp.pl?gene=SMO
PKHD1	PKHD1 Ciliary IPT Domain Containing Fibrocystin/Polyductin	Protein Coding	P08F94	50	GC06M106836	47.867	https://www.genecards.org/cgi-bin/carddisp.pl?gene=PKHD1
JUN	Jun Proto-Oncogene, AP-1 Transcription Factor Subunit	Protein Coding	P05412	62	GC01M058780	47.4268	https://www.genecards.org/cgi-bin/carddisp.pl?gene=JUN
IFNA1	Interferon Alpha 1	Protein Coding	P01562	51	GC09P021955	47.3257	https://www.genecards.org/cgi-bin/carddisp.pl?gene=IFNA1
IL10	Interleukin 10	Protein Coding	P22301	60	GC01M206767	47.196	https://www.genecards.org/cgi-bin/carddisp.pl?gene=IL10
PMS1	PMS1 Homolog 1, Mismatch Repair System Component	Protein Coding	P54277	52	GC02P189784	47.1651	https://www.genecards.org/cgi-bin/carddisp.pl?gene=PMS1
MIR200C	MicroRNA 200c	RNA Gene		31	GC12P074084	46.9266	https://www.genecards.org/cgi-bin/carddisp.pl?gene=MIR200C
MIR148A	MicroRNA 148a	RNA Gene		29	GC07M025950	46.759	https://www.genecards.org/cgi-bin/carddisp.pl?gene=MIR148A
MTOR	Mechanistic Target Of Rapamycin Kinase	Protein Coding	P42345	68	GC01M011106	46.6333	https://www.genecards.org/cgi-bin/carddisp.pl?gene=MTOR
FBXW7	F-Box And WD Repeat Domain Containing 7	Protein Coding	Q969H0	58	GC04M152321	46.5429	https://www.genecards.org/cgi-bin/carddisp.pl?gene=FBXW7
MUC16	Mucin 16, Cell Surface Associated	Protein Coding	Q8WXI7	51	GC19M008848	46.4693	https://www.genecards.org/cgi-bin/carddisp.pl?gene=MUC16
MIR203A	MicroRNA 203a	RNA Gene		28	GC14P120414	46.397	https://www.genecards.org/cgi-bin/carddisp.pl?gene=MIR203A
SDHAF2	Succinate Dehydrogenase Complex Assembly Factor 2	Protein Coding	Q9NX18	54	GC11P061430	46.3905	https://www.genecards.org/cgi-bin/carddisp.pl?gene=SDHAF2
CD274	CD274 Molecule	Protein Coding	Q9NZQ7	58	GC09P005450	46.1485	https://www.genecards.org/cgi-bin/carddisp.pl?gene=CD274
ERCC4	ERCC Excision Repair 4, Endonuclease Catalytic Subunit	Protein Coding	Q92889	59	GC16P013920	45.9507	https://www.genecards.org/cgi-bin/carddisp.pl?gene=ERCC4
CCNE1	Cyclin E1	Protein Coding	P24864	61	GC19P029811	45.8119	https://www.genecards.org/cgi-bin/carddisp.pl?gene=CCNE1
ABCB1	ATP Binding Cassette Subfamily B Member 1	Protein Coding	P08183	64	GC07M087504	45.763	https://www.genecards.org/cgi-bin/carddisp.pl?gene=ABCB1
FADD	Fas Associated Via Death Domain	Protein Coding	Q13158	60	GC11P070203	45.7153	https://www.genecards.org/cgi-bin/carddisp.pl?gene=FADD
MIR146B	MicroRNA 146b	RNA Gene		29	GC10P102436	45.534	https://www.genecards.org/cgi-bin/carddisp.pl?gene=MIR146B
PTPN11	Protein Tyrosine Phosphatase Non-Receptor Type 11	Protein Coding	Q06124	67	GC12P112418	45.3943	https://www.genecards.org/cgi-bin/carddisp.pl?gene=PTPN11
MAPK1	Mitogen-Activated Protein Kinase 1	Protein Coding	P28482	65	GC22M021759	45.3847	https://www.genecards.org/cgi-bin/carddisp.pl?gene=MAPK1
MIR150	MicroRNA 150	RNA Gene		30	GC19M049500	45.305	https://www.genecards.org/cgi-bin/carddisp.pl?gene=MIR150
IL2	Interleukin 2	Protein Coding	P60568	58	GC04M122451	45.2656	https://www.genecards.org/cgi-bin/carddisp.pl?gene=IL2
PHOX2B	Paired Like Homeobox 2B	Protein Coding	Q99453	56	GC04M041746	45.0388	https://www.genecards.org/cgi-bin/carddisp.pl?gene=PHOX2B
MIR18A	MicroRNA 18a	RNA Gene		28	GC13P091750	44.9335	https://www.genecards.org/cgi-bin/carddisp.pl?gene=MIR18A
SP140	SP140 Nuclear Body Protein	Protein Coding	Q13342	47	GC02P230203	44.8905	https://www.genecards.org/cgi-bin/carddisp.pl?gene=SP140
NPHP3-ACAD11	NPHP3-ACAD11 Readthrough (NMD Candidate)	RNA Gene		24	GC03M132558	44.679	https://www.genecards.org/cgi-bin/carddisp.pl?gene=NPHP3-ACAD11
GYS2	Glycogen Synthase 2	Protein Coding	P54840	57	GC12M035919	44.4491	https://www.genecards.org/cgi-bin/carddisp.pl?gene=GYS2
MIR34C	MicroRNA 34c	RNA Gene		30	GC11P113442	44.3441	https://www.genecards.org/cgi-bin/carddisp.pl?gene=MIR34C
MIRLET7B	MicroRNA Let-7b	RNA Gene		29	GC22P092388	44.2569	https://www.genecards.org/cgi-bin/carddisp.pl?gene=MIRLET7B
MIR210	MicroRNA 210	RNA Gene		30	GC11M015053	44.2403	https://www.genecards.org/cgi-bin/carddisp.pl?gene=MIR210
MIR106B	MicroRNA 106b	RNA Gene		30	GC07M106713	44.2351	https://www.genecards.org/cgi-bin/carddisp.pl?gene=MIR106B
MIR191	MicroRNA 191	RNA Gene		30	GC03M054742	44.2281	https://www.genecards.org/cgi-bin/carddisp.pl?gene=MIR191
MIR200A	MicroRNA 200a	RNA Gene		29	GC01P074920	44.0855	https://www.genecards.org/cgi-bin/carddisp.pl?gene=MIR200A
DHFR	Dihydrofolate Reductase	Protein Coding	P00374	61	GC05M080626	44.0388	https://www.genecards.org/cgi-bin/carddisp.pl?gene=DHFR
GNAS	GNAS Complex Locus	Protein Coding	P84996	63	GC20P058839	43.9591	https://www.genecards.org/cgi-bin/carddisp.pl?gene=GNAS
CDKN2B	Cyclin Dependent Kinase Inhibitor 2B	Protein Coding	P42772	59	GC09M022002	43.9471	https://www.genecards.org/cgi-bin/carddisp.pl?gene=CDKN2B
EZH2	Enhancer Of Zeste 2 Polycomb Repressive Complex 2 Subunit	Protein Coding	Q15910	66	GC07M148807	43.9086	https://www.genecards.org/cgi-bin/carddisp.pl?gene=EZH2
SPOP	Speckle Type BTB/POZ Protein	Protein Coding	O43791	57	GC17M049598	43.8858	https://www.genecards.org/cgi-bin/carddisp.pl?gene=SPOP
RNF43	Ring Finger Protein 43	Protein Coding	Q68DV7	50	GC17M058352	43.8631	https://www.genecards.org/cgi-bin/carddisp.pl?gene=RNF43
MIR181A1	MicroRNA 181a-1	RNA Gene		27	GC01M198860	43.7881	https://www.genecards.org/cgi-bin/carddisp.pl?gene=MIR181A1
MIR373	MicroRNA 373	RNA Gene		29	GC19P153085	43.5757	https://www.genecards.org/cgi-bin/carddisp.pl?gene=MIR373
MIR22	MicroRNA 22	RNA Gene		31	GC17M001713	43.5296	https://www.genecards.org/cgi-bin/carddisp.pl?gene=MIR22
GPT	Glutamic--Pyruvic Transaminase	Protein Coding	P24298	55	GC08P144502	43.5254	https://www.genecards.org/cgi-bin/carddisp.pl?gene=GPT
RNASEL	Ribonuclease L	Protein Coding	Q05823	57	GC01M182573	43.4343	https://www.genecards.org/cgi-bin/carddisp.pl?gene=RNASEL
ALB	Albumin	Protein Coding	P02768	61	GC04P073397	43.4154	https://www.genecards.org/cgi-bin/carddisp.pl?gene=ALB
SMAD3	SMAD Family Member 3	Protein Coding	P84022	66	GC15P067063	43.4015	https://www.genecards.org/cgi-bin/carddisp.pl?gene=SMAD3
IDH2	Isocitrate Dehydrogenase (NADP(+)) 2	Protein Coding	P48735	65	GC15M090083	43.299	https://www.genecards.org/cgi-bin/carddisp.pl?gene=IDH2
MUC1	Mucin 1, Cell Surface Associated	Protein Coding	P15941	61	GC01M155185	43.2964	https://www.genecards.org/cgi-bin/carddisp.pl?gene=MUC1
MIR183	MicroRNA 183	RNA Gene		28	GC07M129901	43.2671	https://www.genecards.org/cgi-bin/carddisp.pl?gene=MIR183
WRN	WRN RecQ Like Helicase	Protein Coding	Q14191	60	GC08P031033	43.1551	https://www.genecards.org/cgi-bin/carddisp.pl?gene=WRN
XIST	X Inactive Specific Transcript	RNA Gene		31	GC0XM073820	43.1431	https://www.genecards.org/cgi-bin/carddisp.pl?gene=XIST
CTLA4	Cytotoxic T-Lymphocyte Associated Protein 4	Protein Coding	P16410	61	GC02P204860	43.1369	https://www.genecards.org/cgi-bin/carddisp.pl?gene=CTLA4
NRG1	Neuregulin 1	Protein Coding	Q02297	61	GC08P031639	43.0577	https://www.genecards.org/cgi-bin/carddisp.pl?gene=NRG1
KRT19	Keratin 19	Protein Coding	P08727	57	GC17M041523	43.0488	https://www.genecards.org/cgi-bin/carddisp.pl?gene=KRT19
MIR15A	MicroRNA 15a	RNA Gene		25	GC13M050049	42.9827	https://www.genecards.org/cgi-bin/carddisp.pl?gene=MIR15A
MIR224	MicroRNA 224	RNA Gene		25	GC0XM151958	42.9822	https://www.genecards.org/cgi-bin/carddisp.pl?gene=MIR224
MIR127	MicroRNA 127	RNA Gene		30	GC14P120346	42.9787	https://www.genecards.org/cgi-bin/carddisp.pl?gene=MIR127
MIR99A	MicroRNA 99a	RNA Gene		30	GC21P016539	42.797	https://www.genecards.org/cgi-bin/carddisp.pl?gene=MIR99A
LMNA	Lamin A/C	Protein Coding	P02545	63	GC01P156082	42.6742	https://www.genecards.org/cgi-bin/carddisp.pl?gene=LMNA
NFKB1	Nuclear Factor Kappa B Subunit 1	Protein Coding	P19838	66	GC04P102501	42.6404	https://www.genecards.org/cgi-bin/carddisp.pl?gene=NFKB1
MIR139	MicroRNA 139	RNA Gene		30	GC11M072615	42.6127	https://www.genecards.org/cgi-bin/carddisp.pl?gene=MIR139
CXCL8	C-X-C Motif Chemokine Ligand 8	Protein Coding	P10145	57	GC04P073740	42.5928	https://www.genecards.org/cgi-bin/carddisp.pl?gene=CXCL8
RAD51B	RAD51 Paralog B	Protein Coding	O15315	52	GC14P067819	42.5726	https://www.genecards.org/cgi-bin/carddisp.pl?gene=RAD51B
MIRLET7D	MicroRNA Let-7d	RNA Gene		31	GC09P094178	42.5587	https://www.genecards.org/cgi-bin/carddisp.pl?gene=MIRLET7D
MIR23A	MicroRNA 23a	RNA Gene		30	GC19M108248	42.4132	https://www.genecards.org/cgi-bin/carddisp.pl?gene=MIR23A
MIR25	MicroRNA 25	RNA Gene		29	GC07M100093	42.3299	https://www.genecards.org/cgi-bin/carddisp.pl?gene=MIR25
MIR10B	MicroRNA 10b	RNA Gene		31	GC02P176150	42.2621	https://www.genecards.org/cgi-bin/carddisp.pl?gene=MIR10B
YAP1	Yes1 Associated Transcriptional Regulator	Protein Coding	P46937	61	GC11P102110	42.1393	https://www.genecards.org/cgi-bin/carddisp.pl?gene=YAP1
SPRY4-IT1	SPRY4 Intronic Transcript 1	RNA Gene		21	GC05M142318	42.0458	https://www.genecards.org/cgi-bin/carddisp.pl?gene=SPRY4-IT1
GALNT12	Polypeptide N-Acetylgalactosaminyltransferase 12	Protein Coding	Q8IXK2	51	GC09P098807	42.0396	https://www.genecards.org/cgi-bin/carddisp.pl?gene=GALNT12
TGFBR1	Transforming Growth Factor Beta Receptor 1	Protein Coding	P36897	67	GC09P107186	42.0182	https://www.genecards.org/cgi-bin/carddisp.pl?gene=TGFBR1
AURKA	Aurora Kinase A	Protein Coding	O14965	65	GC20M056370	41.9342	https://www.genecards.org/cgi-bin/carddisp.pl?gene=AURKA
NFE2L2	NFE2 Like BZIP Transcription Factor 2	Protein Coding	Q16236	64	GC02M177227	41.9315	https://www.genecards.org/cgi-bin/carddisp.pl?gene=NFE2L2
MIR199A1	MicroRNA 199a-1	RNA Gene		29	GC19M010817	41.8518	https://www.genecards.org/cgi-bin/carddisp.pl?gene=MIR199A1
XPC	XPC Complex Subunit, DNA Damage Recognition And Repair Factor	Protein Coding	Q01831	58	GC03M028673	41.8331	https://www.genecards.org/cgi-bin/carddisp.pl?gene=XPC
NEK8	NIMA Related Kinase 8	Protein Coding	Q86SG6	52	GC17P028725	41.6709	https://www.genecards.org/cgi-bin/carddisp.pl?gene=NEK8
MIR30E	MicroRNA 30e	RNA Gene		31	GC01P040754	41.541	https://www.genecards.org/cgi-bin/carddisp.pl?gene=MIR30E
SMARCE1	SWI/SNF Related BAF Chromatin Remodeling Complex Subunit E1	Protein Coding	Q969G3	58	GC17M040624	41.4114	https://www.genecards.org/cgi-bin/carddisp.pl?gene=SMARCE1
CDK12	Cyclin Dependent Kinase 12	Protein Coding	Q9NYV4	58	GC17P039461	41.3425	https://www.genecards.org/cgi-bin/carddisp.pl?gene=CDK12
HLA-DRB1	Major Histocompatibility Complex, Class II, DR Beta 1	Protein Coding	P01911	60	GC06M106528	41.267	https://www.genecards.org/cgi-bin/carddisp.pl?gene=HLA-DRB1
RAD54L	RAD54 Like	Protein Coding	Q92698	58	GC01P077736	41.2491	https://www.genecards.org/cgi-bin/carddisp.pl?gene=RAD54L
HNF4A	Hepatocyte Nuclear Factor 4 Alpha	Protein Coding	P41235	62	GC20P044355	41.2389	https://www.genecards.org/cgi-bin/carddisp.pl?gene=HNF4A
MIR29C	MicroRNA 29c	RNA Gene		27	GC01M207838	41.1441	https://www.genecards.org/cgi-bin/carddisp.pl?gene=MIR29C
MAX	MYC Associated Factor X	Protein Coding	P61244	59	GC14M065425	41.1393	https://www.genecards.org/cgi-bin/carddisp.pl?gene=MAX
PDCD1	Programmed Cell Death 1	Protein Coding	Q15116	60	GC02M241849	41.0093	https://www.genecards.org/cgi-bin/carddisp.pl?gene=PDCD1
NTRK2	Neurotrophic Receptor Tyrosine Kinase 2	Protein Coding	Q16620	66	GC09P084668	40.966	https://www.genecards.org/cgi-bin/carddisp.pl?gene=NTRK2
ABCC1	ATP Binding Cassette Subfamily C Member 1 (ABCC1 Blood Group)	Protein Coding	P33527	61	GC16P015949	40.9584	https://www.genecards.org/cgi-bin/carddisp.pl?gene=ABCC1
CYP17A1	Cytochrome P450 Family 17 Subfamily A Member 1	Protein Coding	P05093	62	GC10M102830	40.9333	https://www.genecards.org/cgi-bin/carddisp.pl?gene=CYP17A1
MITF	Melanocyte Inducing Transcription Factor	Protein Coding	O75030	61	GC03P069740	40.805	https://www.genecards.org/cgi-bin/carddisp.pl?gene=MITF
MIR215	MicroRNA 215	RNA Gene		27	GC01M220117	40.7423	https://www.genecards.org/cgi-bin/carddisp.pl?gene=MIR215
KDR	Kinase Insert Domain Receptor	Protein Coding	P35968	67	GC04M055078	40.7149	https://www.genecards.org/cgi-bin/carddisp.pl?gene=KDR
GPC3	Glypican 3	Protein Coding	P51654	59	GC0XM133535	40.6937	https://www.genecards.org/cgi-bin/carddisp.pl?gene=GPC3
PIK3CG	Phosphatidylinositol-4,5-Bisphosphate 3-Kinase Catalytic Subunit Gamma	Protein Coding	P48736	62	GC07P106865	40.687	https://www.genecards.org/cgi-bin/carddisp.pl?gene=PIK3CG
FLT1	Fms Related Receptor Tyrosine Kinase 1	Protein Coding	P17948	64	GC13M028300	40.6694	https://www.genecards.org/cgi-bin/carddisp.pl?gene=FLT1
PTGS2	Prostaglandin-Endoperoxide Synthase 2	Protein Coding	P35354	62	GC01M186671	40.6455	https://www.genecards.org/cgi-bin/carddisp.pl?gene=PTGS2
ROS1	ROS Proto-Oncogene 1, Receptor Tyrosine Kinase	Protein Coding	P08922	60	GC06M117287	40.5598	https://www.genecards.org/cgi-bin/carddisp.pl?gene=ROS1
MIR93	MicroRNA 93	RNA Gene		30	GC07M106714	40.5547	https://www.genecards.org/cgi-bin/carddisp.pl?gene=MIR93
MIR199B	MicroRNA 199b	RNA Gene		27	GC09M128244	40.5533	https://www.genecards.org/cgi-bin/carddisp.pl?gene=MIR199B
AFP	Alpha Fetoprotein	Protein Coding	P02771	60	GC04P073431	40.5474	https://www.genecards.org/cgi-bin/carddisp.pl?gene=AFP
MMP9	Matrix Metallopeptidase 9	Protein Coding	P14780	66	GC20P046008	40.514	https://www.genecards.org/cgi-bin/carddisp.pl?gene=MMP9
LINC-ROR	Long Intergenic Non-Protein Coding RNA, Regulator Of Reprogramming	RNA Gene		25	GC18M057054	40.5045	https://www.genecards.org/cgi-bin/carddisp.pl?gene=LINC-ROR
AXIN1	Axin 1	Protein Coding	O15169	60	GC16M000287	40.4803	https://www.genecards.org/cgi-bin/carddisp.pl?gene=AXIN1
EGF	Epidermal Growth Factor	Protein Coding	P01133	64	GC04P109912	40.4565	https://www.genecards.org/cgi-bin/carddisp.pl?gene=EGF
IRF1	Interferon Regulatory Factor 1	Protein Coding	P10914	60	GC05M132440	40.4096	https://www.genecards.org/cgi-bin/carddisp.pl?gene=IRF1
SMAD2	SMAD Family Member 2	Protein Coding	Q15796	65	GC18M047809	40.3568	https://www.genecards.org/cgi-bin/carddisp.pl?gene=SMAD2
MIR106A	MicroRNA 106a	RNA Gene		27	GC0XM135412	40.3409	https://www.genecards.org/cgi-bin/carddisp.pl?gene=MIR106A
MIR181B1	MicroRNA 181b-1	RNA Gene		28	GC01M198858	40.2761	https://www.genecards.org/cgi-bin/carddisp.pl?gene=MIR181B1
MIR96	MicroRNA 96	RNA Gene		30	GC07M129774	40.2433	https://www.genecards.org/cgi-bin/carddisp.pl?gene=MIR96
GSTM1	Glutathione S-Transferase Mu 1	Protein Coding	P09488	55	GC01P109687	40.1664	https://www.genecards.org/cgi-bin/carddisp.pl?gene=GSTM1
NTRK3	Neurotrophic Receptor Tyrosine Kinase 3	Protein Coding	Q16288	65	GC15M087859	40.0998	https://www.genecards.org/cgi-bin/carddisp.pl?gene=NTRK3
MIR23B	MicroRNA 23b	RNA Gene		29	GC09P095085	40.0962	https://www.genecards.org/cgi-bin/carddisp.pl?gene=MIR23B
MIRLET7G	MicroRNA Let-7g	RNA Gene		28	GC03M052268	40.0393	https://www.genecards.org/cgi-bin/carddisp.pl?gene=MIRLET7G
MIR19A	MicroRNA 19a	RNA Gene		28	GC13P091748	39.9797	https://www.genecards.org/cgi-bin/carddisp.pl?gene=MIR19A
RARB	Retinoic Acid Receptor Beta	Protein Coding	P10826	62	GC03P027315	39.9752	https://www.genecards.org/cgi-bin/carddisp.pl?gene=RARB
XRCC3	X-Ray Repair Cross Complementing 3	Protein Coding	O43542	56	GC14M103697	39.91	https://www.genecards.org/cgi-bin/carddisp.pl?gene=XRCC3
IL1RN	Interleukin 1 Receptor Antagonist	Protein Coding	P18510	62	GC02P154111	39.841	https://www.genecards.org/cgi-bin/carddisp.pl?gene=IL1RN
CXCR4	C-X-C Motif Chemokine Receptor 4	Protein Coding	P61073	65	GC02M136114	39.8116	https://www.genecards.org/cgi-bin/carddisp.pl?gene=CXCR4
IGF2	Insulin Like Growth Factor 2	Protein Coding	P01344	61	GC11M015123	39.7907	https://www.genecards.org/cgi-bin/carddisp.pl?gene=IGF2
FANCE	FA Complementation Group E	Protein Coding	Q9HB96	54	GC06P182004	39.775	https://www.genecards.org/cgi-bin/carddisp.pl?gene=FANCE
MIR142	MicroRNA 142	RNA Gene		30	GC17M058331	39.7559	https://www.genecards.org/cgi-bin/carddisp.pl?gene=MIR142
HGF	Hepatocyte Growth Factor	Protein Coding	P14210	65	GC07M081699	39.729	https://www.genecards.org/cgi-bin/carddisp.pl?gene=HGF
EGFR-AS1	EGFR Antisense RNA 1	RNA Gene		24	GC07M055179	39.6887	https://www.genecards.org/cgi-bin/carddisp.pl?gene=EGFR-AS1
ALAD	Aminolevulinate Dehydratase	Protein Coding	P13716	59	GC09M113386	39.6799	https://www.genecards.org/cgi-bin/carddisp.pl?gene=ALAD
HOTTIP	HOXA Distal Transcript Antisense RNA	RNA Gene		31	GC07P027198	39.6726	https://www.genecards.org/cgi-bin/carddisp.pl?gene=HOTTIP
FANCG	FA Complementation Group G	Protein Coding	O15287	57	GC09M035073	39.6638	https://www.genecards.org/cgi-bin/carddisp.pl?gene=FANCG
ERCC3	ERCC Excision Repair 3, TFIIH Core Complex Helicase Subunit	Protein Coding	P19447	61	GC02M127257	39.5273	https://www.genecards.org/cgi-bin/carddisp.pl?gene=ERCC3
SNHG1	Small Nucleolar RNA Host Gene 1	RNA Gene		29	GC11M139671	39.4939	https://www.genecards.org/cgi-bin/carddisp.pl?gene=SNHG1
MIR140	MicroRNA 140	RNA Gene		32	GC16P122015	39.3421	https://www.genecards.org/cgi-bin/carddisp.pl?gene=MIR140
SMAD7	SMAD Family Member 7	Protein Coding	O15105	57	GC18M048919	39.3178	https://www.genecards.org/cgi-bin/carddisp.pl?gene=SMAD7
MIR100	MicroRNA 100	RNA Gene		30	GC11M122152	39.2873	https://www.genecards.org/cgi-bin/carddisp.pl?gene=MIR100
PRKN	Parkin RBR E3 Ubiquitin Protein Ligase	Protein Coding	O60260	62	GC06M161348	39.2595	https://www.genecards.org/cgi-bin/carddisp.pl?gene=PRKN
KRT7	Keratin 7	Protein Coding	P08729	55	GC12P052232	39.2396	https://www.genecards.org/cgi-bin/carddisp.pl?gene=KRT7
VDR	Vitamin D Receptor	Protein Coding	P11473	61	GC12M047841	39.2394	https://www.genecards.org/cgi-bin/carddisp.pl?gene=VDR
ATP7B	ATPase Copper Transporting Beta	Protein Coding	P35670	61	GC13M051930	39.2352	https://www.genecards.org/cgi-bin/carddisp.pl?gene=ATP7B
PPM1D	Protein Phosphatase, Mg2+/Mn2+ Dependent 1D	Protein Coding	O15297	61	GC17P060600	39.0932	https://www.genecards.org/cgi-bin/carddisp.pl?gene=PPM1D
KMT2D	Lysine Methyltransferase 2D	Protein Coding	O14686	57	GC12M049018	38.9307	https://www.genecards.org/cgi-bin/carddisp.pl?gene=KMT2D
AFAP1-AS1	AFAP1 Antisense RNA 1	RNA Gene		24	GC04P029832	38.8528	https://www.genecards.org/cgi-bin/carddisp.pl?gene=AFAP1-AS1
STAT1	Signal Transducer And Activator Of Transcription 1	Protein Coding	P42224	65	GC02M190908	38.7543	https://www.genecards.org/cgi-bin/carddisp.pl?gene=STAT1
KLF6	KLF Transcription Factor 6	Protein Coding	Q99612	56	GC10M003779	38.7517	https://www.genecards.org/cgi-bin/carddisp.pl?gene=KLF6
MIR26B	MicroRNA 26b	RNA Gene		31	GC02P218402	38.7299	https://www.genecards.org/cgi-bin/carddisp.pl?gene=MIR26B
ZFAS1	ZNFX1 Antisense RNA 1	RNA Gene		30	GC20P049276	38.6426	https://www.genecards.org/cgi-bin/carddisp.pl?gene=ZFAS1
MIR125B1	MicroRNA 125b-1	RNA Gene		30	GC11M140706	38.5727	https://www.genecards.org/cgi-bin/carddisp.pl?gene=MIR125B1
BANCR	BRAF-Activated Non-Protein Coding RNA	RNA Gene		21	GC09M069296	38.4088	https://www.genecards.org/cgi-bin/carddisp.pl?gene=BANCR
MMP2	Matrix Metallopeptidase 2	Protein Coding	P08253	66	GC16P121565	38.3519	https://www.genecards.org/cgi-bin/carddisp.pl?gene=MMP2
MT-CYB	Mitochondrially Encoded Cytochrome B	Protein Coding	P00156	45	GCMTP014749	38.2808	https://www.genecards.org/cgi-bin/carddisp.pl?gene=MT-CYB
IGF1R	Insulin Like Growth Factor 1 Receptor	Protein Coding	P08069	68	GC15P098648	38.2233	https://www.genecards.org/cgi-bin/carddisp.pl?gene=IGF1R
MIR152	MicroRNA 152	RNA Gene		30	GC17M048037	38.1948	https://www.genecards.org/cgi-bin/carddisp.pl?gene=MIR152
MTHFR	Methylenetetrahydrofolate Reductase	Protein Coding	P42898	61	GC01M011785	38.1196	https://www.genecards.org/cgi-bin/carddisp.pl?gene=MTHFR
MIR320A	MicroRNA 320a	RNA Gene		31	GC08M022455	38.1193	https://www.genecards.org/cgi-bin/carddisp.pl?gene=MIR320A
RASSF1	Ras Association Domain Family Member 1	Protein Coding	Q9NS23	57	GC03M050329	38.0894	https://www.genecards.org/cgi-bin/carddisp.pl?gene=RASSF1
ENG	Endoglin	Protein Coding	P17813	60	GC09M131710	38.0881	https://www.genecards.org/cgi-bin/carddisp.pl?gene=ENG
KCNQ1OT1	KCNQ1 Opposite Strand/Antisense Transcript 1	RNA Gene		35	GC11M015143	38.0699	https://www.genecards.org/cgi-bin/carddisp.pl?gene=KCNQ1OT1
AXL	AXL Receptor Tyrosine Kinase	Protein Coding	P30530	64	GC19P041219	38.0248	https://www.genecards.org/cgi-bin/carddisp.pl?gene=AXL
MIR204	MicroRNA 204	RNA Gene		31	GC09M070809	37.9364	https://www.genecards.org/cgi-bin/carddisp.pl?gene=MIR204
ITGB1	Integrin Subunit Beta 1	Protein Coding	P05556	62	GC10M037195	37.8399	https://www.genecards.org/cgi-bin/carddisp.pl?gene=ITGB1
FANCL	FA Complementation Group L	Protein Coding	Q9NW38	59	GC02M058127	37.8228	https://www.genecards.org/cgi-bin/carddisp.pl?gene=FANCL
PRKDC	Protein Kinase, DNA-Activated, Catalytic Subunit	Protein Coding	P78527	63	GC08M047773	37.6332	https://www.genecards.org/cgi-bin/carddisp.pl?gene=PRKDC
XPA	XPA, DNA Damage Recognition And Repair Factor	Protein Coding	P23025	58	GC09M097654	37.5986	https://www.genecards.org/cgi-bin/carddisp.pl?gene=XPA
GATA2	GATA Binding Protein 2	Protein Coding	P23769	62	GC03M128479	37.5583	https://www.genecards.org/cgi-bin/carddisp.pl?gene=GATA2
CREBBP	CREB Binding Protein	Protein Coding	Q92793	67	GC16M049995	37.5424	https://www.genecards.org/cgi-bin/carddisp.pl?gene=CREBBP
IGF1	Insulin Like Growth Factor 1	Protein Coding	P05019	61	GC12M102395	37.5319	https://www.genecards.org/cgi-bin/carddisp.pl?gene=IGF1
FANCI	FA Complementation Group I	Protein Coding	Q9NVI1	54	GC15P089243	37.5277	https://www.genecards.org/cgi-bin/carddisp.pl?gene=FANCI
GSTP1	Glutathione S-Transferase Pi 1	Protein Coding	P09211	62	GC11P067583	37.4997	https://www.genecards.org/cgi-bin/carddisp.pl?gene=GSTP1
MIR335	MicroRNA 335	RNA Gene		28	GC07P130496	37.4216	https://www.genecards.org/cgi-bin/carddisp.pl?gene=MIR335
BIRC5	Baculoviral IAP Repeat Containing 5	Protein Coding	O15392	58	GC17P078214	37.3984	https://www.genecards.org/cgi-bin/carddisp.pl?gene=BIRC5
MIR27B	MicroRNA 27b	RNA Gene		30	GC09P107001	37.3222	https://www.genecards.org/cgi-bin/carddisp.pl?gene=MIR27B
FOXO1	Forkhead Box O1	Protein Coding	Q12778	64	GC13M040555	37.3209	https://www.genecards.org/cgi-bin/carddisp.pl?gene=FOXO1
LDLR	Low Density Lipoprotein Receptor	Protein Coding	P01130	64	GC19P151814	37.2964	https://www.genecards.org/cgi-bin/carddisp.pl?gene=LDLR
CDK2	Cyclin Dependent Kinase 2	Protein Coding	P24941	64	GC12P055966	37.2658	https://www.genecards.org/cgi-bin/carddisp.pl?gene=CDK2
MSR1	Macrophage Scavenger Receptor 1	Protein Coding	P21757	58	GC08M016107	37.2219	https://www.genecards.org/cgi-bin/carddisp.pl?gene=MSR1
HAVCR2	Hepatitis A Virus Cellular Receptor 2	Protein Coding	Q8TDQ0	58	GC05M157063	37.152	https://www.genecards.org/cgi-bin/carddisp.pl?gene=HAVCR2
CASP3	Caspase 3	Protein Coding	P42574	62	GC04M184627	36.9406	https://www.genecards.org/cgi-bin/carddisp.pl?gene=CASP3
CFTR	CF Transmembrane Conductance Regulator	Protein Coding	P13569	66	GC07P117287	36.8849	https://www.genecards.org/cgi-bin/carddisp.pl?gene=CFTR
CYTOR	Cytoskeleton Regulator RNA	RNA Gene		30	GC02P094583	36.8715	https://www.genecards.org/cgi-bin/carddisp.pl?gene=CYTOR
PALLD	Palladin, Cytoskeletal Associated Protein	Protein Coding	Q8WX93	54	GC04P168497	36.8311	https://www.genecards.org/cgi-bin/carddisp.pl?gene=PALLD
GLI1	GLI Family Zinc Finger 1	Protein Coding	P08151	60	GC12P075481	36.7974	https://www.genecards.org/cgi-bin/carddisp.pl?gene=GLI1
MIR451A	MicroRNA 451a	RNA Gene		25	GC17M028861	36.7772	https://www.genecards.org/cgi-bin/carddisp.pl?gene=MIR451A
TLR2	Toll Like Receptor 2	Protein Coding	O60603	65	GC04P153684	36.7473	https://www.genecards.org/cgi-bin/carddisp.pl?gene=TLR2
MIRLET7E	MicroRNA Let-7e	RNA Gene		28	GC19P152977	36.5971	https://www.genecards.org/cgi-bin/carddisp.pl?gene=MIRLET7E
MIR149	MicroRNA 149	RNA Gene		31	GC02P240456	36.518	https://www.genecards.org/cgi-bin/carddisp.pl?gene=MIR149
IFNA2	Interferon Alpha 2	Protein Coding	P01563	56	GC09M021384	36.5179	https://www.genecards.org/cgi-bin/carddisp.pl?gene=IFNA2
CRNDE	Colorectal Neoplasia Differentially Expressed	RNA Gene		29	GC16M054993	36.5091	https://www.genecards.org/cgi-bin/carddisp.pl?gene=CRNDE
MIR130A	MicroRNA 130a	RNA Gene		30	GC11P057641	36.4905	https://www.genecards.org/cgi-bin/carddisp.pl?gene=MIR130A
AKT2	AKT Serine/Threonine Kinase 2	Protein Coding	P31751	67	GC19M040230	36.4872	https://www.genecards.org/cgi-bin/carddisp.pl?gene=AKT2
DRAIC	Downregulated RNA In Cancer, Inhibitor Of Cell Invasion And Migration	RNA Gene		24	GC15P193384	36.45	https://www.genecards.org/cgi-bin/carddisp.pl?gene=DRAIC
CD44	CD44 Molecule (IN Blood Group)	Protein Coding	P16070	61	GC11P035139	36.4426	https://www.genecards.org/cgi-bin/carddisp.pl?gene=CD44
FGFR4	Fibroblast Growth Factor Receptor 4	Protein Coding	P22455	64	GC05P177086	36.4407	https://www.genecards.org/cgi-bin/carddisp.pl?gene=FGFR4
INS	Insulin	Protein Coding	P01308	61	GC11M002159	36.4276	https://www.genecards.org/cgi-bin/carddisp.pl?gene=INS
SOD2	Superoxide Dismutase 2	Protein Coding	P04179	61	GC06M159669	36.3902	https://www.genecards.org/cgi-bin/carddisp.pl?gene=SOD2
HNF1A-AS1	HNF1A Antisense RNA 1	RNA Gene		28	GC12M124665	36.3756	https://www.genecards.org/cgi-bin/carddisp.pl?gene=HNF1A-AS1
CEBPA	CCAAT Enhancer Binding Protein Alpha	Protein Coding	P49715	60	GC19M033299	36.3218	https://www.genecards.org/cgi-bin/carddisp.pl?gene=CEBPA
MIR26A1	MicroRNA 26a-1	RNA Gene		30	GC03P037969	36.1688	https://www.genecards.org/cgi-bin/carddisp.pl?gene=MIR26A1
TYMS	Thymidylate Synthetase	Protein Coding	P04818	62	GC18P000657	36.0969	https://www.genecards.org/cgi-bin/carddisp.pl?gene=TYMS
MGMT	O-6-Methylguanine-DNA Methyltransferase	Protein Coding	P16455	62	GC10P129467	36.0296	https://www.genecards.org/cgi-bin/carddisp.pl?gene=MGMT
MIR192	MicroRNA 192	RNA Gene		30	GC11M064891	36.0154	https://www.genecards.org/cgi-bin/carddisp.pl?gene=MIR192
GATA3	GATA Binding Protein 3	Protein Coding	P23771	63	GC10P008045	35.9963	https://www.genecards.org/cgi-bin/carddisp.pl?gene=GATA3
ELAC2	ElaC Ribonuclease Z 2	Protein Coding	Q9BQ52	54	GC17M012991	35.9806	https://www.genecards.org/cgi-bin/carddisp.pl?gene=ELAC2
MIR133B	MicroRNA 133b	RNA Gene		31	GC06P052148	35.9029	https://www.genecards.org/cgi-bin/carddisp.pl?gene=MIR133B
MIR216A	MicroRNA 216a	RNA Gene		28	GC02M055988	35.8394	https://www.genecards.org/cgi-bin/carddisp.pl?gene=MIR216A
TLR4	Toll Like Receptor 4	Protein Coding	O00206	64	GC09P117704	35.7832	https://www.genecards.org/cgi-bin/carddisp.pl?gene=TLR4
FANCF	FA Complementation Group F	Protein Coding	Q9NPI8	53	GC11M022600	35.7024	https://www.genecards.org/cgi-bin/carddisp.pl?gene=FANCF
DNMT1	DNA Methyltransferase 1	Protein Coding	P26358	66	GC19M010133	35.6907	https://www.genecards.org/cgi-bin/carddisp.pl?gene=DNMT1
RECQL	RecQ Like Helicase	Protein Coding	P46063	54	GC12M021468	35.6695	https://www.genecards.org/cgi-bin/carddisp.pl?gene=RECQL
MIR24-2	MicroRNA 24-2	RNA Gene		27	GC19M108246	35.6631	https://www.genecards.org/cgi-bin/carddisp.pl?gene=MIR24-2
ICAM1	Intercellular Adhesion Molecule 1	Protein Coding	P05362	63	GC19P151796	35.6054	https://www.genecards.org/cgi-bin/carddisp.pl?gene=ICAM1
ERCC6	ERCC Excision Repair 6, Chromatin Remodeling Factor	Protein Coding	Q03468	60	GC10M049472	35.5347	https://www.genecards.org/cgi-bin/carddisp.pl?gene=ERCC6
SOX2-OT	SOX2 Overlapping Transcript	RNA Gene		32	GC03P180989	35.5332	https://www.genecards.org/cgi-bin/carddisp.pl?gene=SOX2-OT
APOB	Apolipoprotein B	Protein Coding	P04114	59	GC02M020956	35.5182	https://www.genecards.org/cgi-bin/carddisp.pl?gene=APOB
MAP3K1	Mitogen-Activated Protein Kinase Kinase Kinase 1	Protein Coding	Q13233	63	GC05P056815	35.439	https://www.genecards.org/cgi-bin/carddisp.pl?gene=MAP3K1
MIR185	MicroRNA 185	RNA Gene		30	GC22P091538	35.2743	https://www.genecards.org/cgi-bin/carddisp.pl?gene=MIR185
DDR2	Discoidin Domain Receptor Tyrosine Kinase 2	Protein Coding	Q16832	64	GC01P177045	35.2001	https://www.genecards.org/cgi-bin/carddisp.pl?gene=DDR2
PCAT29	Prostate Cancer Associated Transcript 29	RNA Gene		24	GC15P199126	35.1929	https://www.genecards.org/cgi-bin/carddisp.pl?gene=PCAT29
CALR	Calreticulin	Protein Coding	P27797	64	GC19P012938	35.052	https://www.genecards.org/cgi-bin/carddisp.pl?gene=CALR
TERC	Telomerase RNA Component	RNA Gene		36	GC03M169765	35.0115	https://www.genecards.org/cgi-bin/carddisp.pl?gene=TERC
XRCC1	X-Ray Repair Cross Complementing 1	Protein Coding	P18887	58	GC19M043543	34.9997	https://www.genecards.org/cgi-bin/carddisp.pl?gene=XRCC1
MIR98	MicroRNA 98	RNA Gene		27	GC0XM053998	34.9395	https://www.genecards.org/cgi-bin/carddisp.pl?gene=MIR98
ATRX	ATRX Chromatin Remodeler	Protein Coding	P46100	60	GC0XM077504	34.918	https://www.genecards.org/cgi-bin/carddisp.pl?gene=ATRX
MIR424	MicroRNA 424	RNA Gene		27	GC0XM135398	34.905	https://www.genecards.org/cgi-bin/carddisp.pl?gene=MIR424
CYP1A1	Cytochrome P450 Family 1 Subfamily A Member 1	Protein Coding	P04798	60	GC15M074719	34.8714	https://www.genecards.org/cgi-bin/carddisp.pl?gene=CYP1A1
ABRAXAS1	Abraxas 1, BRCA1 A Complex Subunit	Protein Coding	Q6UWZ7	50	GC04M083464	34.8548	https://www.genecards.org/cgi-bin/carddisp.pl?gene=ABRAXAS1
CASC15	Cancer Susceptibility 15	RNA Gene		27	GC06P021750	34.7985	https://www.genecards.org/cgi-bin/carddisp.pl?gene=CASC15
SNHG12	Small Nucleolar RNA Host Gene 12	RNA Gene	Q9BXW3	32	GC01M034874	34.7539	https://www.genecards.org/cgi-bin/carddisp.pl?gene=SNHG12
DANCR	Differentiation Antagonizing Non-Protein Coding RNA	RNA Gene	P0C864	32	GC04P052712	34.7235	https://www.genecards.org/cgi-bin/carddisp.pl?gene=DANCR
HAGLR	HOXD Antisense Growth-Associated Long Non-Coding RNA	RNA Gene		27	GC02M176172	34.6602	https://www.genecards.org/cgi-bin/carddisp.pl?gene=HAGLR
MIR107	MicroRNA 107	RNA Gene		28	GC10M089604	34.5737	https://www.genecards.org/cgi-bin/carddisp.pl?gene=MIR107
MIR181A2	MicroRNA 181a-2	RNA Gene		28	GC09P124692	34.559	https://www.genecards.org/cgi-bin/carddisp.pl?gene=MIR181A2
MIR338	MicroRNA 338	RNA Gene		27	GC17M098223	34.5576	https://www.genecards.org/cgi-bin/carddisp.pl?gene=MIR338
MIRLET7A1	MicroRNA Let-7a-1	RNA Gene		31	GC09P094175	34.4712	https://www.genecards.org/cgi-bin/carddisp.pl?gene=MIRLET7A1
NKX2-1	NK2 Homeobox 1	Protein Coding	P43699	61	GC14M036516	34.4595	https://www.genecards.org/cgi-bin/carddisp.pl?gene=NKX2-1
HLA-B	Major Histocompatibility Complex, Class I, B	Protein Coding	P01889	59	GC06M106436	34.3905	https://www.genecards.org/cgi-bin/carddisp.pl?gene=HLA-B
JAK1	Janus Kinase 1	Protein Coding	P23458	66	GC01M064833	34.3811	https://www.genecards.org/cgi-bin/carddisp.pl?gene=JAK1
CDK6	Cyclin Dependent Kinase 6	Protein Coding	Q00534	64	GC07M092604	34.3561	https://www.genecards.org/cgi-bin/carddisp.pl?gene=CDK6
IL4	Interleukin 4	Protein Coding	P05112	59	GC05P132673	34.2919	https://www.genecards.org/cgi-bin/carddisp.pl?gene=IL4
MIR16-1	MicroRNA 16-1	RNA Gene		30	GC13M050048	34.2802	https://www.genecards.org/cgi-bin/carddisp.pl?gene=MIR16-1
PCA3	Prostate Cancer Associated 3	RNA Gene		31	GC09P076691	34.1795	https://www.genecards.org/cgi-bin/carddisp.pl?gene=PCA3
TYMP	Thymidine Phosphorylase	Protein Coding	P19971	60	GC22M050525	34.1777	https://www.genecards.org/cgi-bin/carddisp.pl?gene=TYMP
MIR212	MicroRNA 212	RNA Gene		29	GC17M002050	34.1699	https://www.genecards.org/cgi-bin/carddisp.pl?gene=MIR212
DDB2	Damage Specific DNA Binding Protein 2	Protein Coding	Q92466	59	GC11P049090	34.1585	https://www.genecards.org/cgi-bin/carddisp.pl?gene=DDB2
F2	Coagulation Factor II, Thrombin	Protein Coding	P00734	63	GC11P049059	34.1539	https://www.genecards.org/cgi-bin/carddisp.pl?gene=F2
TP53COR1	Tumor Protein P53 Pathway Corepressor 1	RNA Gene		15	GC06U903133	34.1417	https://www.genecards.org/cgi-bin/carddisp.pl?gene=TP53COR1
CBL	Cbl Proto-Oncogene	Protein Coding	P22681	64	GC11P119206	34.1368	https://www.genecards.org/cgi-bin/carddisp.pl?gene=CBL
MIR497	MicroRNA 497	RNA Gene		27	GC17M096172	34.1268	https://www.genecards.org/cgi-bin/carddisp.pl?gene=MIR497
RINT1	RAD50 Interactor 1	Protein Coding	Q6NUQ1	50	GC07P105532	34.0907	https://www.genecards.org/cgi-bin/carddisp.pl?gene=RINT1
TCF7L2	Transcription Factor 7 Like 2	Protein Coding	Q9NQB0	59	GC10P112950	34.0396	https://www.genecards.org/cgi-bin/carddisp.pl?gene=TCF7L2
MIR9-1	MicroRNA 9-1	RNA Gene		30	GC01M156420	34.0218	https://www.genecards.org/cgi-bin/carddisp.pl?gene=MIR9-1
NOTCH2	Notch Receptor 2	Protein Coding	Q04721	65	GC01M119911	34.0117	https://www.genecards.org/cgi-bin/carddisp.pl?gene=NOTCH2
ADAR	Adenosine Deaminase RNA Specific	Protein Coding	P55265	60	GC01M167413	33.9805	https://www.genecards.org/cgi-bin/carddisp.pl?gene=ADAR
CDKN3	Cyclin Dependent Kinase Inhibitor 3	Protein Coding	Q16667	54	GC14P058243	33.9304	https://www.genecards.org/cgi-bin/carddisp.pl?gene=CDKN3
PBRM1	Polybromo 1	Protein Coding	Q86U86	58	GC03M052545	33.9146	https://www.genecards.org/cgi-bin/carddisp.pl?gene=PBRM1
ERCC1	ERCC Excision Repair 1, Endonuclease Non-Catalytic Subunit	Protein Coding	P07992	59	GC19M108885	33.776	https://www.genecards.org/cgi-bin/carddisp.pl?gene=ERCC1
HLA-A	Major Histocompatibility Complex, Class I, A	Protein Coding	P04439	59	GC06P181854	33.7654	https://www.genecards.org/cgi-bin/carddisp.pl?gene=HLA-A
NPM1	Nucleophosmin 1	Protein Coding	P06748	63	GC05P171387	33.7047	https://www.genecards.org/cgi-bin/carddisp.pl?gene=NPM1
CYP2A6	Cytochrome P450 Family 2 Subfamily A Member 6	Protein Coding	P11509	58	GC19M040843	33.6531	https://www.genecards.org/cgi-bin/carddisp.pl?gene=CYP2A6
SNHG16	Small Nucleolar RNA Host Gene 16	RNA Gene		27	GC17P155627	33.6357	https://www.genecards.org/cgi-bin/carddisp.pl?gene=SNHG16
FOXM1	Forkhead Box M1	Protein Coding	Q08050	56	GC12M002857	33.5797	https://www.genecards.org/cgi-bin/carddisp.pl?gene=FOXM1
BCYRN1	Brain Cytoplasmic RNA 1	RNA Gene		28	GC02P047253	33.5009	https://www.genecards.org/cgi-bin/carddisp.pl?gene=BCYRN1
MIAT	Myocardial Infarction Associated Transcript	RNA Gene		34	GC22P026646	33.4911	https://www.genecards.org/cgi-bin/carddisp.pl?gene=MIAT
FLT4	Fms Related Receptor Tyrosine Kinase 4	Protein Coding	P35916	65	GC05M183404	33.4263	https://www.genecards.org/cgi-bin/carddisp.pl?gene=FLT4
MIR10A	MicroRNA 10a	RNA Gene		30	GC17M048579	33.4139	https://www.genecards.org/cgi-bin/carddisp.pl?gene=MIR10A
KRT20	Keratin 20	Protein Coding	P35900	53	GC17M040875	33.3874	https://www.genecards.org/cgi-bin/carddisp.pl?gene=KRT20
SHC1	SHC Adaptor Protein 1	Protein Coding	P29353	57	GC01M154962	33.3646	https://www.genecards.org/cgi-bin/carddisp.pl?gene=SHC1
CDKN1C	Cyclin Dependent Kinase Inhibitor 1C	Protein Coding	P49918	58	GC11M015146	33.3526	https://www.genecards.org/cgi-bin/carddisp.pl?gene=CDKN1C
CYP2E1	Cytochrome P450 Family 2 Subfamily E Member 1	Protein Coding	P05181	58	GC10P133520	33.3047	https://www.genecards.org/cgi-bin/carddisp.pl?gene=CYP2E1
MIR193A	MicroRNA 193a	RNA Gene		28	GC17P031559	33.2956	https://www.genecards.org/cgi-bin/carddisp.pl?gene=MIR193A
ZEB1	Zinc Finger E-Box Binding Homeobox 1	Protein Coding	P37275	62	GC10P031318	33.245	https://www.genecards.org/cgi-bin/carddisp.pl?gene=ZEB1
ABL1	ABL Proto-Oncogene 1, Non-Receptor Tyrosine Kinase	Protein Coding	P00519	65	GC09P130713	33.2231	https://www.genecards.org/cgi-bin/carddisp.pl?gene=ABL1
MIR128-2	MicroRNA 128-2	RNA Gene		28	GC03P035754	33.1941	https://www.genecards.org/cgi-bin/carddisp.pl?gene=MIR128-2
MIR296	MicroRNA 296	RNA Gene		25	GC20M058817	33.1733	https://www.genecards.org/cgi-bin/carddisp.pl?gene=MIR296
MIR181C	MicroRNA 181c	RNA Gene		28	GC19P151979	33.1185	https://www.genecards.org/cgi-bin/carddisp.pl?gene=MIR181C
MIR324	MicroRNA 324	RNA Gene		28	GC17M007223	33.1011	https://www.genecards.org/cgi-bin/carddisp.pl?gene=MIR324
MIR494	MicroRNA 494	RNA Gene		26	GC14P121384	33.0673	https://www.genecards.org/cgi-bin/carddisp.pl?gene=MIR494
PTENP1	Phosphatase And Tensin Homolog Pseudogene 1	Pseudogene		27	GC09M033673	33.0288	https://www.genecards.org/cgi-bin/carddisp.pl?gene=PTENP1
CASC11	Cancer Susceptibility 11	RNA Gene		25	GC08M137625	32.998	https://www.genecards.org/cgi-bin/carddisp.pl?gene=CASC11
CYP3A4	Cytochrome P450 Family 3 Subfamily A Member 4	Protein Coding	P08684	61	GC07M106698	32.9887	https://www.genecards.org/cgi-bin/carddisp.pl?gene=CYP3A4
DPYD	Dihydropyrimidine Dehydrogenase	Protein Coding	Q12882	64	GC01M097015	32.9783	https://www.genecards.org/cgi-bin/carddisp.pl?gene=DPYD
FOXA1	Forkhead Box A1	Protein Coding	P55317	57	GC14M037589	32.89	https://www.genecards.org/cgi-bin/carddisp.pl?gene=FOXA1
NR1H4	Nuclear Receptor Subfamily 1 Group H Member 4	Protein Coding	Q96RI1	60	GC12P100473	32.8726	https://www.genecards.org/cgi-bin/carddisp.pl?gene=NR1H4
KRT18	Keratin 18	Protein Coding	P05783	62	GC12P052948	32.8542	https://www.genecards.org/cgi-bin/carddisp.pl?gene=KRT18
SOX9	SRY-Box Transcription Factor 9	Protein Coding	P48436	58	GC17P072121	32.8537	https://www.genecards.org/cgi-bin/carddisp.pl?gene=SOX9
MIR301A	MicroRNA 301a	RNA Gene		27	GC17M059151	32.8368	https://www.genecards.org/cgi-bin/carddisp.pl?gene=MIR301A
PARP1	Poly(ADP-Ribose) Polymerase 1	Protein Coding	P09874	64	GC01M226360	32.7552	https://www.genecards.org/cgi-bin/carddisp.pl?gene=PARP1
MIR211	MicroRNA 211	RNA Gene		30	GC15M031065	32.6837	https://www.genecards.org/cgi-bin/carddisp.pl?gene=MIR211
MKI67	Marker Of Proliferation Ki-67	Protein Coding	P46013	57	GC10M128096	32.5886	https://www.genecards.org/cgi-bin/carddisp.pl?gene=MKI67
MIR151A	MicroRNA 151a	RNA Gene		28	GC08M141050	32.5284	https://www.genecards.org/cgi-bin/carddisp.pl?gene=MIR151A
DNMT3A	DNA Methyltransferase 3 Alpha	Protein Coding	Q9Y6K1	65	GC02M025228	32.5044	https://www.genecards.org/cgi-bin/carddisp.pl?gene=DNMT3A
SLC17A5	Solute Carrier Family 17 Member 5	Protein Coding	Q9NRA2	58	GC06M073593	32.4931	https://www.genecards.org/cgi-bin/carddisp.pl?gene=SLC17A5
MIR24-1	MicroRNA 24-1	RNA Gene		27	GC09P095086	32.4865	https://www.genecards.org/cgi-bin/carddisp.pl?gene=MIR24-1
SERPINA1	Serpin Family A Member 1	Protein Coding	P01009	62	GC14M094376	32.4469	https://www.genecards.org/cgi-bin/carddisp.pl?gene=SERPINA1
DCC	DCC Netrin 1 Receptor	Protein Coding	P43146	60	GC18P052340	32.4092	https://www.genecards.org/cgi-bin/carddisp.pl?gene=DCC
MIR101-1	MicroRNA 101-1	RNA Gene		28	GC01M065058	32.4079	https://www.genecards.org/cgi-bin/carddisp.pl?gene=MIR101-1
CEACAM5	CEA Cell Adhesion Molecule 5	Protein Coding	P06731	56	GC19P152590	32.4071	https://www.genecards.org/cgi-bin/carddisp.pl?gene=CEACAM5
UGT1A1	UDP Glucuronosyltransferase Family 1 Member A1	Protein Coding	P22309	64	GC02P233760	32.3486	https://www.genecards.org/cgi-bin/carddisp.pl?gene=UGT1A1
HOXA11-AS	HOXA11 Antisense RNA	RNA Gene		29	GC07P027184	32.3253	https://www.genecards.org/cgi-bin/carddisp.pl?gene=HOXA11-AS
PGR	Progesterone Receptor	Protein Coding	P06401	62	GC11M140371	32.268	https://www.genecards.org/cgi-bin/carddisp.pl?gene=PGR
ABCG2	ATP Binding Cassette Subfamily G Member 2 (JR Blood Group)	Protein Coding	Q9UNQ0	62	GC04M088090	32.1754	https://www.genecards.org/cgi-bin/carddisp.pl?gene=ABCG2
MMP1	Matrix Metallopeptidase 1	Protein Coding	P03956	62	GC11M140392	32.1504	https://www.genecards.org/cgi-bin/carddisp.pl?gene=MMP1
FOXP3	Forkhead Box P3	Protein Coding	Q9BZS1	59	GC0XM049250	32.1287	https://www.genecards.org/cgi-bin/carddisp.pl?gene=FOXP3
PDGFRB	Platelet Derived Growth Factor Receptor Beta	Protein Coding	P09619	67	GC05M150113	32.1057	https://www.genecards.org/cgi-bin/carddisp.pl?gene=PDGFRB
CAV1	Caveolin 1	Protein Coding	Q03135	61	GC07P116524	32.0893	https://www.genecards.org/cgi-bin/carddisp.pl?gene=CAV1
CBS	Cystathionine Beta-Synthase	Protein Coding	P35520	64	GC21M043053	32.0734	https://www.genecards.org/cgi-bin/carddisp.pl?gene=CBS
CERNA3	Competing Endogenous LncRNA 3 For MiR-645	RNA Gene		21	GC08P056444	32.0204	https://www.genecards.org/cgi-bin/carddisp.pl?gene=CERNA3
CYP19A1	Cytochrome P450 Family 19 Subfamily A Member 1	Protein Coding	P11511	61	GC15M051208	31.9761	https://www.genecards.org/cgi-bin/carddisp.pl?gene=CYP19A1
HLA-DQB1	Major Histocompatibility Complex, Class II, DQ Beta 1	Protein Coding	P01920	57	GC06M106540	31.9355	https://www.genecards.org/cgi-bin/carddisp.pl?gene=HLA-DQB1
ABCC4	ATP Binding Cassette Subfamily C Member 4 (PEL Blood Group)	Protein Coding	O15439	58	GC13M095019	31.8974	https://www.genecards.org/cgi-bin/carddisp.pl?gene=ABCC4
XIAP	X-Linked Inhibitor Of Apoptosis	Protein Coding	P98170	64	GC0XP123859	31.8786	https://www.genecards.org/cgi-bin/carddisp.pl?gene=XIAP
PANDAR	Promoter Of CDKN1A Antisense DNA Damage Activated RNA	RNA Gene		19	GC06M036673	31.7908	https://www.genecards.org/cgi-bin/carddisp.pl?gene=PANDAR
IGFBP3	Insulin Like Growth Factor Binding Protein 3	Protein Coding	P17936	59	GC07M045912	31.772	https://www.genecards.org/cgi-bin/carddisp.pl?gene=IGFBP3
BMP6	Bone Morphogenetic Protein 6	Protein Coding	P22004	57	GC06P007726	31.7685	https://www.genecards.org/cgi-bin/carddisp.pl?gene=BMP6
MIR132	MicroRNA 132	RNA Gene		30	GC17M002049	31.7458	https://www.genecards.org/cgi-bin/carddisp.pl?gene=MIR132
MIR15B	MicroRNA 15b	RNA Gene		28	GC03P160404	31.74	https://www.genecards.org/cgi-bin/carddisp.pl?gene=MIR15B
RHBDF2	Rhomboid 5 Homolog 2	Protein Coding	Q6PJF5	52	GC17M076470	31.7176	https://www.genecards.org/cgi-bin/carddisp.pl?gene=RHBDF2
ABCC2	ATP Binding Cassette Subfamily C Member 2	Protein Coding	Q92887	61	GC10P099782	31.6856	https://www.genecards.org/cgi-bin/carddisp.pl?gene=ABCC2
CASP10	Caspase 10	Protein Coding	Q92851	60	GC02P201182	31.5518	https://www.genecards.org/cgi-bin/carddisp.pl?gene=CASP10
LOC100507346	Uncharacterized LOC100507346	RNA Gene		16	GC09P095463	31.5398	https://www.genecards.org/cgi-bin/carddisp.pl?gene=LOC100507346
IL7R	Interleukin 7 Receptor	Protein Coding	P16871	59	GC05P035852	31.5237	https://www.genecards.org/cgi-bin/carddisp.pl?gene=IL7R
HMMR	Hyaluronan Mediated Motility Receptor	Protein Coding	O75330	57	GC05P163488	31.4891	https://www.genecards.org/cgi-bin/carddisp.pl?gene=HMMR
SRA1	Steroid Receptor RNA Activator 1	Protein Coding	Q9HD15	49	GC05M140537	31.4676	https://www.genecards.org/cgi-bin/carddisp.pl?gene=SRA1
WRAP53	WD Repeat Containing Antisense To TP53	Protein Coding	Q9BUR4	52	GC17P153763	31.4519	https://www.genecards.org/cgi-bin/carddisp.pl?gene=WRAP53
BCL2L1	BCL2 Like 1	Protein Coding	Q07817	62	GC20M031664	31.4369	https://www.genecards.org/cgi-bin/carddisp.pl?gene=BCL2L1
CTAG1B	Cancer/Testis Antigen 1B	Protein Coding	P78358	41	GC0XM154617	31.4097	https://www.genecards.org/cgi-bin/carddisp.pl?gene=CTAG1B
KEAP1	Kelch Like ECH Associated Protein 1	Protein Coding	Q14145	61	GC19M010486	31.408	https://www.genecards.org/cgi-bin/carddisp.pl?gene=KEAP1
MIRLET7A3	MicroRNA Let-7a-3	RNA Gene		28	GC22P046112	31.3797	https://www.genecards.org/cgi-bin/carddisp.pl?gene=MIRLET7A3
TNFSF10	TNF Superfamily Member 10	Protein Coding	P50591	58	GC03M172505	31.3712	https://www.genecards.org/cgi-bin/carddisp.pl?gene=TNFSF10
SOX2	SRY-Box Transcription Factor 2	Protein Coding	P48431	58	GC03P181711	31.3574	https://www.genecards.org/cgi-bin/carddisp.pl?gene=SOX2
CD82	CD82 Molecule	Protein Coding	P27701	57	GC11P044564	31.1874	https://www.genecards.org/cgi-bin/carddisp.pl?gene=CD82
GSTT1	Glutathione S-Transferase Theta 1	Protein Coding	P30711	44	GC22Mi00270	31.1518	https://www.genecards.org/cgi-bin/carddisp.pl?gene=GSTT1
CD40LG	CD40 Ligand	Protein Coding	P29965	62	GC0XP136649	31.1424	https://www.genecards.org/cgi-bin/carddisp.pl?gene=CD40LG
MIR374A	MicroRNA 374a	RNA Gene		25	GC0XM074300	31.0935	https://www.genecards.org/cgi-bin/carddisp.pl?gene=MIR374A
IGF2R	Insulin Like Growth Factor 2 Receptor	Protein Coding	P11717	60	GC06P159969	31.0889	https://www.genecards.org/cgi-bin/carddisp.pl?gene=IGF2R
WWOX	WW Domain Containing Oxidoreductase	Protein Coding	Q9NZC7	60	GC16P078099	31.0497	https://www.genecards.org/cgi-bin/carddisp.pl?gene=WWOX
KLK3	Kallikrein Related Peptidase 3	Protein Coding	P07288	60	GC19P050854	31.0423	https://www.genecards.org/cgi-bin/carddisp.pl?gene=KLK3
MIR29B2	MicroRNA 29b-2	RNA Gene		26	GC01M207839	31.0233	https://www.genecards.org/cgi-bin/carddisp.pl?gene=MIR29B2
PCNA	Proliferating Cell Nuclear Antigen	Protein Coding	P12004	63	GC20M005114	30.994	https://www.genecards.org/cgi-bin/carddisp.pl?gene=PCNA
EPHB2	EPH Receptor B2	Protein Coding	P29323	65	GC01P022710	30.9776	https://www.genecards.org/cgi-bin/carddisp.pl?gene=EPHB2
RELA	RELA Proto-Oncogene, NF-KB Subunit	Protein Coding	Q04206	64	GC11M065653	30.8908	https://www.genecards.org/cgi-bin/carddisp.pl?gene=RELA
LEP	Leptin	Protein Coding	P41159	59	GC07P128241	30.8891	https://www.genecards.org/cgi-bin/carddisp.pl?gene=LEP
CBR3-AS1	CBR3 Antisense RNA 1	RNA Gene		27	GC21M036090	30.8781	https://www.genecards.org/cgi-bin/carddisp.pl?gene=CBR3-AS1
MCL1	MCL1 Apoptosis Regulator, BCL2 Family Member	Protein Coding	Q07820	62	GC01M167251	30.8667	https://www.genecards.org/cgi-bin/carddisp.pl?gene=MCL1
NORAD	Non-Coding RNA Activated By DNA Damage	RNA Gene		27	GC20M036858	30.8531	https://www.genecards.org/cgi-bin/carddisp.pl?gene=NORAD
BUB1	BUB1 Mitotic Checkpoint Serine/Threonine Kinase	Protein Coding	O43683	61	GC02M110637	30.8028	https://www.genecards.org/cgi-bin/carddisp.pl?gene=BUB1
NAT2	N-Acetyltransferase 2	Protein Coding	P11245	57	GC08P018391	30.7925	https://www.genecards.org/cgi-bin/carddisp.pl?gene=NAT2
IL2RA	Interleukin 2 Receptor Subunit Alpha	Protein Coding	P01589	63	GC10M006010	30.7148	https://www.genecards.org/cgi-bin/carddisp.pl?gene=IL2RA
PRF1	Perforin 1	Protein Coding	P14222	60	GC10M070597	30.7061	https://www.genecards.org/cgi-bin/carddisp.pl?gene=PRF1
SETD2	SET Domain Containing 2, Histone Lysine Methyltransferase	Protein Coding	Q9BYW2	60	GC03M047033	30.6732	https://www.genecards.org/cgi-bin/carddisp.pl?gene=SETD2
KDM6A	Lysine Demethylase 6A	Protein Coding	O15550	60	GC0XP044873	30.6313	https://www.genecards.org/cgi-bin/carddisp.pl?gene=KDM6A
CCL2	C-C Motif Chemokine Ligand 2	Protein Coding	P13500	62	GC17P034255	30.611	https://www.genecards.org/cgi-bin/carddisp.pl?gene=CCL2
MAPK8	Mitogen-Activated Protein Kinase 8	Protein Coding	P45983	62	GC10P048306	30.5561	https://www.genecards.org/cgi-bin/carddisp.pl?gene=MAPK8
MIR32	MicroRNA 32	RNA Gene		31	GC09M109046	30.5475	https://www.genecards.org/cgi-bin/carddisp.pl?gene=MIR32
HSP90AA1	Heat Shock Protein 90 Alpha Family Class A Member 1	Protein Coding	P07900	64	GC14M102080	30.5375	https://www.genecards.org/cgi-bin/carddisp.pl?gene=HSP90AA1
MIR34B	MicroRNA 34b	RNA Gene		30	GC11P113438	30.535	https://www.genecards.org/cgi-bin/carddisp.pl?gene=MIR34B
MIR345	MicroRNA 345	RNA Gene		28	GC14P100307	30.5042	https://www.genecards.org/cgi-bin/carddisp.pl?gene=MIR345
GSK3B	Glycogen Synthase Kinase 3 Beta	Protein Coding	P49841	64	GC03M119821	30.4429	https://www.genecards.org/cgi-bin/carddisp.pl?gene=GSK3B
LNCRNA-ATB	LncRNA Activated By TGF-Beta	RNA Gene		12	GC14P058713	30.3971	https://www.genecards.org/cgi-bin/carddisp.pl?gene=LNCRNA-ATB
LOC126806658	BRD4-Independent Group 4 Enhancer GRCh37_chr3:41265899-41267098	Functional Element		10	GC03P041224	30.3163	https://www.genecards.org/cgi-bin/carddisp.pl?gene=LOC126806658
SP1	Sp1 Transcription Factor	Protein Coding	P08047	60	GC12P053380	30.2681	https://www.genecards.org/cgi-bin/carddisp.pl?gene=SP1
MAPK3	Mitogen-Activated Protein Kinase 3	Protein Coding	P27361	62	GC16M051076	30.241	https://www.genecards.org/cgi-bin/carddisp.pl?gene=MAPK3
APOE	Apolipoprotein E	Protein Coding	P02649	62	GC19P152697	30.2089	https://www.genecards.org/cgi-bin/carddisp.pl?gene=APOE
NFKBIA	NFKB Inhibitor Alpha	Protein Coding	P25963	64	GC14M035401	30.177	https://www.genecards.org/cgi-bin/carddisp.pl?gene=NFKBIA
MIR22HG	MIR22 Host Gene	RNA Gene	Q0VDD5	34	GC17M095929	30.1385	https://www.genecards.org/cgi-bin/carddisp.pl?gene=MIR22HG
POLK	DNA Polymerase Kappa	Protein Coding	Q9UBT6	55	GC05P082878	30.0497	https://www.genecards.org/cgi-bin/carddisp.pl?gene=POLK
DNMT3B	DNA Methyltransferase 3 Beta	Protein Coding	Q9UBC3	64	GC20P032762	30.0173	https://www.genecards.org/cgi-bin/carddisp.pl?gene=DNMT3B
MIRLET7I	MicroRNA Let-7i	RNA Gene		30	GC12P075610	29.9555	https://www.genecards.org/cgi-bin/carddisp.pl?gene=MIRLET7I
MIR196A2	MicroRNA 196a-2	RNA Gene		30	GC12P075326	29.9405	https://www.genecards.org/cgi-bin/carddisp.pl?gene=MIR196A2
MIRLET7F1	MicroRNA Let-7f-1	RNA Gene		27	GC09P106962	29.9202	https://www.genecards.org/cgi-bin/carddisp.pl?gene=MIRLET7F1
ABCA1	ATP Binding Cassette Subfamily A Member 1	Protein Coding	O95477	62	GC09M104781	29.7892	https://www.genecards.org/cgi-bin/carddisp.pl?gene=ABCA1
SLX4	SLX4 Structure-Specific Endonuclease Subunit	Protein Coding	Q8IY92	50	GC16M003581	29.6859	https://www.genecards.org/cgi-bin/carddisp.pl?gene=SLX4
MIR429	MicroRNA 429	RNA Gene		30	GC01P074921	29.6562	https://www.genecards.org/cgi-bin/carddisp.pl?gene=MIR429
IL18	Interleukin 18	Protein Coding	Q14116	57	GC11M112143	29.5684	https://www.genecards.org/cgi-bin/carddisp.pl?gene=IL18
CSF3	Colony Stimulating Factor 3	Protein Coding	P09919	55	GC17P040015	29.5417	https://www.genecards.org/cgi-bin/carddisp.pl?gene=CSF3
CDK1	Cyclin Dependent Kinase 1	Protein Coding	P06493	60	GC10P060772	29.5358	https://www.genecards.org/cgi-bin/carddisp.pl?gene=CDK1
LOC107303340	3p25 Von Hippel-Lindau Tumor Suppressor, E3 Ubiquitin Protein Ligase Alu-Mediated Recombination Region	Functional Element		10	GC03P027021	29.5034	https://www.genecards.org/cgi-bin/carddisp.pl?gene=LOC107303340
SKP2	S-Phase Kinase Associated Protein 2	Protein Coding	Q13309	58	GC05P036151	29.4629	https://www.genecards.org/cgi-bin/carddisp.pl?gene=SKP2
NNT-AS1	NNT Antisense RNA 1	RNA Gene		24	GC05M045168	29.449	https://www.genecards.org/cgi-bin/carddisp.pl?gene=NNT-AS1
KLLN	Killin, P53 Regulated DNA Replication Inhibitor	Protein Coding	B2CW77	42	GC10M088664	29.3814	https://www.genecards.org/cgi-bin/carddisp.pl?gene=KLLN
E2F1	E2F Transcription Factor 1	Protein Coding	Q01094	57	GC20M033675	29.3519	https://www.genecards.org/cgi-bin/carddisp.pl?gene=E2F1
FGF2	Fibroblast Growth Factor 2	Protein Coding	P09038	59	GC04P122826	29.3363	https://www.genecards.org/cgi-bin/carddisp.pl?gene=FGF2
CXCL12	C-X-C Motif Chemokine Ligand 12	Protein Coding	P48061	59	GC10M044370	29.3244	https://www.genecards.org/cgi-bin/carddisp.pl?gene=CXCL12
RHOA	Ras Homolog Family Member A	Protein Coding	P61586	62	GC03M049359	29.3163	https://www.genecards.org/cgi-bin/carddisp.pl?gene=RHOA
MIR328	MicroRNA 328	RNA Gene		29	GC16M067836	29.3141	https://www.genecards.org/cgi-bin/carddisp.pl?gene=MIR328
TGFA	Transforming Growth Factor Alpha	Protein Coding	P01135	58	GC02M070447	29.3045	https://www.genecards.org/cgi-bin/carddisp.pl?gene=TGFA
MIR331	MicroRNA 331	RNA Gene		28	GC12P095308	29.2904	https://www.genecards.org/cgi-bin/carddisp.pl?gene=MIR331
IFNL3	Interferon Lambda 3	Protein Coding	Q8IZI9	47	GC19M039243	29.2891	https://www.genecards.org/cgi-bin/carddisp.pl?gene=IFNL3
BIVM-ERCC5	BIVM-ERCC5 Readthrough	Protein Coding		26	GC13P102873	29.2468	https://www.genecards.org/cgi-bin/carddisp.pl?gene=BIVM-ERCC5
TSG101	Tumor Susceptibility 101	Protein Coding	Q99816	57	GC11M018468	29.2152	https://www.genecards.org/cgi-bin/carddisp.pl?gene=TSG101
MIR148B	MicroRNA 148b	RNA Gene		30	GC12P054337	29.1991	https://www.genecards.org/cgi-bin/carddisp.pl?gene=MIR148B
CRP	C-Reactive Protein	Protein Coding	P02741	58	GC01M167583	29.1977	https://www.genecards.org/cgi-bin/carddisp.pl?gene=CRP
SNHG7	Small Nucleolar RNA Host Gene 7	RNA Gene		30	GC09M139274	29.1707	https://www.genecards.org/cgi-bin/carddisp.pl?gene=SNHG7
SERPINE1	Serpin Family E Member 1	Protein Coding	P05121	63	GC07P101127	29.1454	https://www.genecards.org/cgi-bin/carddisp.pl?gene=SERPINE1
MAP2K4	Mitogen-Activated Protein Kinase Kinase 4	Protein Coding	P45985	62	GC17P012020	29.135	https://www.genecards.org/cgi-bin/carddisp.pl?gene=MAP2K4
MIR483	MicroRNA 483	RNA Gene		30	GC11M015126	29.0922	https://www.genecards.org/cgi-bin/carddisp.pl?gene=MIR483
TIMP1	TIMP Metallopeptidase Inhibitor 1	Protein Coding	P01033	57	GC0XP060812	29.0799	https://www.genecards.org/cgi-bin/carddisp.pl?gene=TIMP1
CREB1	CAMP Responsive Element Binding Protein 1	Protein Coding	P16220	62	GC02P207529	29.066	https://www.genecards.org/cgi-bin/carddisp.pl?gene=CREB1
FHIT	Fragile Histidine Triad Diadenosine Triphosphatase	Protein Coding	P49789	55	GC03M059747	29.057	https://www.genecards.org/cgi-bin/carddisp.pl?gene=FHIT
SOCS1	Suppressor Of Cytokine Signaling 1	Protein Coding	O15524	58	GC16M050219	29.0414	https://www.genecards.org/cgi-bin/carddisp.pl?gene=SOCS1
SLC10A1	Solute Carrier Family 10 Member 1	Protein Coding	Q14973	55	GC14M069775	29.0345	https://www.genecards.org/cgi-bin/carddisp.pl?gene=SLC10A1
SRD5A2	Steroid 5 Alpha-Reductase 2	Protein Coding	P31213	55	GC02M031522	28.9973	https://www.genecards.org/cgi-bin/carddisp.pl?gene=SRD5A2
MIR375	MicroRNA 375	RNA Gene		30	GC02M219001	28.9742	https://www.genecards.org/cgi-bin/carddisp.pl?gene=MIR375
TNFRSF1A	TNF Receptor Superfamily Member 1A	Protein Coding	P19438	62	GC12M006328	28.9463	https://www.genecards.org/cgi-bin/carddisp.pl?gene=TNFRSF1A
FN1	Fibronectin 1	Protein Coding	P02751	63	GC02M215360	28.9456	https://www.genecards.org/cgi-bin/carddisp.pl?gene=FN1
INSR	Insulin Receptor	Protein Coding	P06213	67	GC19M007112	28.9192	https://www.genecards.org/cgi-bin/carddisp.pl?gene=INSR
SOS1	SOS Ras/Rac Guanine Nucleotide Exchange Factor 1	Protein Coding	Q07889	64	GC02M039454	28.8764	https://www.genecards.org/cgi-bin/carddisp.pl?gene=SOS1
PPARA	Peroxisome Proliferator Activated Receptor Alpha	Protein Coding	Q07869	57	GC22P046150	28.8732	https://www.genecards.org/cgi-bin/carddisp.pl?gene=PPARA
MIR370	MicroRNA 370	RNA Gene		30	GC14P120347	28.8234	https://www.genecards.org/cgi-bin/carddisp.pl?gene=MIR370
NOS2	Nitric Oxide Synthase 2	Protein Coding	P35228	62	GC17M027756	28.7948	https://www.genecards.org/cgi-bin/carddisp.pl?gene=NOS2
PLAU	Plasminogen Activator, Urokinase	Protein Coding	P00749	64	GC10P073909	28.7889	https://www.genecards.org/cgi-bin/carddisp.pl?gene=PLAU
PTPN3	Protein Tyrosine Phosphatase Non-Receptor Type 3	Protein Coding	P26045	55	GC09M109375	28.7707	https://www.genecards.org/cgi-bin/carddisp.pl?gene=PTPN3
VEGFC	Vascular Endothelial Growth Factor C	Protein Coding	P49767	60	GC04M176683	28.7699	https://www.genecards.org/cgi-bin/carddisp.pl?gene=VEGFC
ABCB11	ATP Binding Cassette Subfamily B Member 11	Protein Coding	O95342	60	GC02M168922	28.7371	https://www.genecards.org/cgi-bin/carddisp.pl?gene=ABCB11
HOXA-AS2	HOXA Cluster Antisense RNA 2	RNA Gene		27	GC07P027107	28.6905	https://www.genecards.org/cgi-bin/carddisp.pl?gene=HOXA-AS2
PHB1	Prohibitin 1	Protein Coding	P35232	58	GC17M097550	28.6512	https://www.genecards.org/cgi-bin/carddisp.pl?gene=PHB1
DCTN5	Dynactin Subunit 5	Protein Coding	Q9BTE1	52	GC16P120721	28.6434	https://www.genecards.org/cgi-bin/carddisp.pl?gene=DCTN5
SPP1	Secreted Phosphoprotein 1	Protein Coding	P10451	57	GC04P087975	28.5982	https://www.genecards.org/cgi-bin/carddisp.pl?gene=SPP1
CASP9	Caspase 9	Protein Coding	P55211	61	GC01M022575	28.5976	https://www.genecards.org/cgi-bin/carddisp.pl?gene=CASP9
TGFB2	Transforming Growth Factor Beta 2	Protein Coding	P61812	64	GC01P218345	28.5568	https://www.genecards.org/cgi-bin/carddisp.pl?gene=TGFB2
AKT3	AKT Serine/Threonine Kinase 3	Protein Coding	Q9Y243	68	GC01M243488	28.5536	https://www.genecards.org/cgi-bin/carddisp.pl?gene=AKT3
TP63	Tumor Protein P63	Protein Coding	Q9H3D4	58	GC03P189598	28.5261	https://www.genecards.org/cgi-bin/carddisp.pl?gene=TP63
MAP2K2	Mitogen-Activated Protein Kinase Kinase 2	Protein Coding	P36507	67	GC19M004090	28.4904	https://www.genecards.org/cgi-bin/carddisp.pl?gene=MAP2K2
MIR124-1	MicroRNA 124-1	RNA Gene		28	GC08M009903	28.4851	https://www.genecards.org/cgi-bin/carddisp.pl?gene=MIR124-1
PTK2	Protein Tyrosine Kinase 2	Protein Coding	Q05397	61	GC08M140657	28.46	https://www.genecards.org/cgi-bin/carddisp.pl?gene=PTK2
MYCN	MYCN Proto-Oncogene, BHLH Transcription Factor	Protein Coding	P04198	59	GC02P015992	28.4338	https://www.genecards.org/cgi-bin/carddisp.pl?gene=MYCN
ADIPOQ	Adiponectin, C1Q And Collagen Domain Containing	Protein Coding	Q15848	59	GC03P186842	28.4106	https://www.genecards.org/cgi-bin/carddisp.pl?gene=ADIPOQ
MIR30B	MicroRNA 30b	RNA Gene		30	GC08M134800	28.3933	https://www.genecards.org/cgi-bin/carddisp.pl?gene=MIR30B
FALEC	Focally Amplified LncRNA Regulator Of ECM1	RNA Gene		24	GC01P176484	28.3919	https://www.genecards.org/cgi-bin/carddisp.pl?gene=FALEC
CYP1B1	Cytochrome P450 Family 1 Subfamily B Member 1	Protein Coding	Q16678	61	GC02M038066	28.3364	https://www.genecards.org/cgi-bin/carddisp.pl?gene=CYP1B1
BCAR1	BCAR1 Scaffold Protein, Cas Family Member	Protein Coding	P56945	56	GC16M075228	28.3264	https://www.genecards.org/cgi-bin/carddisp.pl?gene=BCAR1
MXI1	MAX Interactor 1, Dimerization Protein	Protein Coding	P50539	54	GC10P125553	28.3207	https://www.genecards.org/cgi-bin/carddisp.pl?gene=MXI1
RIOX2	Ribosomal Oxygenase 2	Protein Coding	Q8IUF8	48	GC03M097942	28.2408	https://www.genecards.org/cgi-bin/carddisp.pl?gene=RIOX2
MIR193B	MicroRNA 193b	RNA Gene		29	GC16P120415	28.2383	https://www.genecards.org/cgi-bin/carddisp.pl?gene=MIR193B
NQO1	NAD(P)H Quinone Dehydrogenase 1	Protein Coding	P15559	61	GC16M069706	28.2301	https://www.genecards.org/cgi-bin/carddisp.pl?gene=NQO1
TMPRSS2	Transmembrane Serine Protease 2	Protein Coding	O15393	60	GC21M041464	28.2273	https://www.genecards.org/cgi-bin/carddisp.pl?gene=TMPRSS2
CCR5	C-C Motif Chemokine Receptor 5	Protein Coding	P51681	60	GC03P064850	28.1983	https://www.genecards.org/cgi-bin/carddisp.pl?gene=CCR5
PKD1	Polycystin 1, Transient Receptor Potential Channel Interacting	Protein Coding	P98161	58	GC16M049832	28.1856	https://www.genecards.org/cgi-bin/carddisp.pl?gene=PKD1
HDAC1	Histone Deacetylase 1	Protein Coding	Q13547	63	GC01P032292	28.1483	https://www.genecards.org/cgi-bin/carddisp.pl?gene=HDAC1
MAPK14	Mitogen-Activated Protein Kinase 14	Protein Coding	Q16539	64	GC06P182012	28.1265	https://www.genecards.org/cgi-bin/carddisp.pl?gene=MAPK14
BIRC3	Baculoviral IAP Repeat Containing 3	Protein Coding	Q13489	60	GC11P102317	28.0693	https://www.genecards.org/cgi-bin/carddisp.pl?gene=BIRC3
NPTN-IT1	NPTN Intronic Transcript 1	RNA Gene		19	GC15M073566	28.0664	https://www.genecards.org/cgi-bin/carddisp.pl?gene=NPTN-IT1
PTPRC	Protein Tyrosine Phosphatase Receptor Type C	Protein Coding	P08575	65	GC01P198607	28.0565	https://www.genecards.org/cgi-bin/carddisp.pl?gene=PTPRC
ESR2	Estrogen Receptor 2	Protein Coding	Q92731	61	GC14M064084	28.0356	https://www.genecards.org/cgi-bin/carddisp.pl?gene=ESR2
MIR361	MicroRNA 361	RNA Gene		27	GC0XM085903	28.0022	https://www.genecards.org/cgi-bin/carddisp.pl?gene=MIR361
MIR202	MicroRNA 202	RNA Gene		27	GC10M133247	27.9986	https://www.genecards.org/cgi-bin/carddisp.pl?gene=MIR202
MIR136	MicroRNA 136	RNA Gene		30	GC14P120349	27.9345	https://www.genecards.org/cgi-bin/carddisp.pl?gene=MIR136
SEPTIN9	Septin 9	Protein Coding	Q9UHD8	52	GC17P155653	27.8921	https://www.genecards.org/cgi-bin/carddisp.pl?gene=SEPTIN9
FOS	Fos Proto-Oncogene, AP-1 Transcription Factor Subunit	Protein Coding	P01100	64	GC14P075278	27.8907	https://www.genecards.org/cgi-bin/carddisp.pl?gene=FOS
TP73	Tumor Protein P73	Protein Coding	O15350	58	GC01P003652	27.8763	https://www.genecards.org/cgi-bin/carddisp.pl?gene=TP73
TSHR	Thyroid Stimulating Hormone Receptor	Protein Coding	P16473	61	GC14P080954	27.808	https://www.genecards.org/cgi-bin/carddisp.pl?gene=TSHR
PPP2R1B	Protein Phosphatase 2 Scaffold Subunit Abeta	Protein Coding	P30154	60	GC11M140510	27.7904	https://www.genecards.org/cgi-bin/carddisp.pl?gene=PPP2R1B
CLDN1	Claudin 1	Protein Coding	O95832	59	GC03M190305	27.7635	https://www.genecards.org/cgi-bin/carddisp.pl?gene=CLDN1
NCOR1	Nuclear Receptor Corepressor 1	Protein Coding	O75376	57	GC17M016029	27.7549	https://www.genecards.org/cgi-bin/carddisp.pl?gene=NCOR1
CYP2D6	Cytochrome P450 Family 2 Subfamily D Member 6 (Gene/Pseudogene)	Protein Coding	P10635	60	GC22M042126	27.7267	https://www.genecards.org/cgi-bin/carddisp.pl?gene=CYP2D6
GHET1	Gastric Carcinoma Proliferation Enhancing Transcript 1	RNA Gene		20	GC07P165920	27.702	https://www.genecards.org/cgi-bin/carddisp.pl?gene=GHET1
F5	Coagulation Factor V	Protein Coding	P12259	60	GC01M169511	27.7001	https://www.genecards.org/cgi-bin/carddisp.pl?gene=F5
HMOX1	Heme Oxygenase 1	Protein Coding	P09601	65	GC22P035380	27.6835	https://www.genecards.org/cgi-bin/carddisp.pl?gene=HMOX1
TWIST1	Twist Family BHLH Transcription Factor 1	Protein Coding	Q15672	60	GC07M019020	27.6713	https://www.genecards.org/cgi-bin/carddisp.pl?gene=TWIST1
MIR125B2	MicroRNA 125b-2	RNA Gene		29	GC21P016590	27.6631	https://www.genecards.org/cgi-bin/carddisp.pl?gene=MIR125B2
MIR33A	MicroRNA 33a	RNA Gene		28	GC22P041900	27.6544	https://www.genecards.org/cgi-bin/carddisp.pl?gene=MIR33A
DGCR5	DiGeorge Syndrome Critical Region Gene 5	RNA Gene		28	GC22P091509	27.6241	https://www.genecards.org/cgi-bin/carddisp.pl?gene=DGCR5
ACTA2	Actin Alpha 2, Smooth Muscle	Protein Coding	P62736	61	GC10M088935	27.6189	https://www.genecards.org/cgi-bin/carddisp.pl?gene=ACTA2
CCND2	Cyclin D2	Protein Coding	P30279	61	GC12P074004	27.6107	https://www.genecards.org/cgi-bin/carddisp.pl?gene=CCND2
EXT2	Exostosin Glycosyltransferase 2	Protein Coding	Q93063	58	GC11P044095	27.6077	https://www.genecards.org/cgi-bin/carddisp.pl?gene=EXT2
POLR1HASP	POLR1H Antisense, Pseudogene	Pseudogene		27	GC06M110866	27.6052	https://www.genecards.org/cgi-bin/carddisp.pl?gene=POLR1HASP
TNFRSF10B	TNF Receptor Superfamily Member 10b	Protein Coding	O14763	62	GC08M023006	27.588	https://www.genecards.org/cgi-bin/carddisp.pl?gene=TNFRSF10B
MIR342	MicroRNA 342	RNA Gene		30	GC14P100109	27.5751	https://www.genecards.org/cgi-bin/carddisp.pl?gene=MIR342
WT1-AS	WT1 Antisense RNA	RNA Gene	Q06250	36	GC11P032434	27.5569	https://www.genecards.org/cgi-bin/carddisp.pl?gene=WT1-AS
FOXO3	Forkhead Box O3	Protein Coding	O43524	60	GC06P108559	27.5483	https://www.genecards.org/cgi-bin/carddisp.pl?gene=FOXO3
MIR137	MicroRNA 137	RNA Gene		27	GC01M098046	27.4882	https://www.genecards.org/cgi-bin/carddisp.pl?gene=MIR137
OGG1	8-Oxoguanine DNA Glycosylase	Protein Coding	O15527	60	GC03P026979	27.4684	https://www.genecards.org/cgi-bin/carddisp.pl?gene=OGG1
CYP1A2	Cytochrome P450 Family 1 Subfamily A Member 2	Protein Coding	P05177	58	GC15P074748	27.4592	https://www.genecards.org/cgi-bin/carddisp.pl?gene=CYP1A2
SNHG15	Small Nucleolar RNA Host Gene 15	RNA Gene		30	GC07M045705	27.4256	https://www.genecards.org/cgi-bin/carddisp.pl?gene=SNHG15
PRKCA	Protein Kinase C Alpha	Protein Coding	P17252	64	GC17P066302	27.3888	https://www.genecards.org/cgi-bin/carddisp.pl?gene=PRKCA
EIF2AK2	Eukaryotic Translation Initiation Factor 2 Alpha Kinase 2	Protein Coding	P19525	62	GC02M037099	27.3303	https://www.genecards.org/cgi-bin/carddisp.pl?gene=EIF2AK2
MIR503	MicroRNA 503	RNA Gene		28	GC0XM135397	27.3103	https://www.genecards.org/cgi-bin/carddisp.pl?gene=MIR503
MIR219A1	MicroRNA 219a-1	RNA Gene		30	GC06P033207	27.295	https://www.genecards.org/cgi-bin/carddisp.pl?gene=MIR219A1
TCF7	Transcription Factor 7	Protein Coding	P36402	54	GC05P134848	27.2882	https://www.genecards.org/cgi-bin/carddisp.pl?gene=TCF7
ODC1	Ornithine Decarboxylase 1	Protein Coding	P11926	61	GC02M010432	27.2315	https://www.genecards.org/cgi-bin/carddisp.pl?gene=ODC1
SLC2A1	Solute Carrier Family 2 Member 1	Protein Coding	P11166	66	GC01M042925	27.2266	https://www.genecards.org/cgi-bin/carddisp.pl?gene=SLC2A1
SNHG20	Small Nucleolar RNA Host Gene 20	RNA Gene		29	GC17P155649	27.2083	https://www.genecards.org/cgi-bin/carddisp.pl?gene=SNHG20
CP	Ceruloplasmin	Protein Coding	P00450	62	GC03M149162	27.1762	https://www.genecards.org/cgi-bin/carddisp.pl?gene=CP
FASN	Fatty Acid Synthase	Protein Coding	P49327	61	GC17M082078	27.1726	https://www.genecards.org/cgi-bin/carddisp.pl?gene=FASN
PCSK9	Proprotein Convertase Subtilisin/Kexin Type 9	Protein Coding	Q8NBP7	62	GC01P055039	27.1621	https://www.genecards.org/cgi-bin/carddisp.pl?gene=PCSK9
MIR197	MicroRNA 197	RNA Gene		28	GC01P109598	27.1563	https://www.genecards.org/cgi-bin/carddisp.pl?gene=MIR197
NCOA3	Nuclear Receptor Coactivator 3	Protein Coding	Q9Y6Q9	60	GC20P047501	27.132	https://www.genecards.org/cgi-bin/carddisp.pl?gene=NCOA3
RNY3	RNA, Ro60-Associated Y3	RNA Gene		24	GC07P165919	27.1237	https://www.genecards.org/cgi-bin/carddisp.pl?gene=RNY3
SNAI1	Snail Family Transcriptional Repressor 1	Protein Coding	O95863	57	GC20P049982	27.0945	https://www.genecards.org/cgi-bin/carddisp.pl?gene=SNAI1
RECK	Reversion Inducing Cysteine Rich Protein With Kazal Motifs	Protein Coding	O95980	52	GC09P036036	27.0917	https://www.genecards.org/cgi-bin/carddisp.pl?gene=RECK
JAK3	Janus Kinase 3	Protein Coding	P52333	65	GC19M017824	27.0882	https://www.genecards.org/cgi-bin/carddisp.pl?gene=JAK3
IL17A	Interleukin 17A	Protein Coding	Q16552	55	GC06P052186	27.0679	https://www.genecards.org/cgi-bin/carddisp.pl?gene=IL17A
IL1A	Interleukin 1 Alpha	Protein Coding	P01583	58	GC02M112773	26.9984	https://www.genecards.org/cgi-bin/carddisp.pl?gene=IL1A
SNHG6	Small Nucleolar RNA Host Gene 6	RNA Gene		26	GC08M066895	26.9134	https://www.genecards.org/cgi-bin/carddisp.pl?gene=SNHG6
TMEM67	Transmembrane Protein 67	Protein Coding	Q5HYA8	52	GC08P093754	26.875	https://www.genecards.org/cgi-bin/carddisp.pl?gene=TMEM67
MIR31HG	MIR31 Host Gene	RNA Gene		27	GC09M022323	26.861	https://www.genecards.org/cgi-bin/carddisp.pl?gene=MIR31HG
GRB2	Growth Factor Receptor Bound Protein 2	Protein Coding	P62993	60	GC17M075318	26.8541	https://www.genecards.org/cgi-bin/carddisp.pl?gene=GRB2
BCL10	BCL10 Immune Signaling Adaptor	Protein Coding	O95999	58	GC01M085265	26.8399	https://www.genecards.org/cgi-bin/carddisp.pl?gene=BCL10
MMP14	Matrix Metallopeptidase 14	Protein Coding	P50281	64	GC14P057548	26.8338	https://www.genecards.org/cgi-bin/carddisp.pl?gene=MMP14
MIR423	MicroRNA 423	RNA Gene		27	GC17P030117	26.8151	https://www.genecards.org/cgi-bin/carddisp.pl?gene=MIR423
NME1	NME/NM23 Nucleoside Diphosphate Kinase 1	Protein Coding	P15531	60	GC17P155153	26.7615	https://www.genecards.org/cgi-bin/carddisp.pl?gene=NME1
MIR92A1	MicroRNA 92a-1	RNA Gene		28	GC13P091746	26.7489	https://www.genecards.org/cgi-bin/carddisp.pl?gene=MIR92A1
ABCB4	ATP Binding Cassette Subfamily B Member 4	Protein Coding	P21439	60	GC07M087365	26.7486	https://www.genecards.org/cgi-bin/carddisp.pl?gene=ABCB4
RPS20	Ribosomal Protein S20	Protein Coding	P60866	55	GC08M056067	26.735	https://www.genecards.org/cgi-bin/carddisp.pl?gene=RPS20
HSPB1	Heat Shock Protein Family B (Small) Member 1	Protein Coding	P04792	65	GC07P076302	26.698	https://www.genecards.org/cgi-bin/carddisp.pl?gene=HSPB1
KRT8	Keratin 8	Protein Coding	P05787	60	GC12M052897	26.6973	https://www.genecards.org/cgi-bin/carddisp.pl?gene=KRT8
CYCS	Cytochrome C, Somatic	Protein Coding	P99999	61	GC07M025118	26.6817	https://www.genecards.org/cgi-bin/carddisp.pl?gene=CYCS
GGT1	Gamma-Glutamyltransferase 1	Protein Coding	P19440	62	GC22P024583	26.6671	https://www.genecards.org/cgi-bin/carddisp.pl?gene=GGT1
TOP2A	DNA Topoisomerase II Alpha	Protein Coding	P11388	63	GC17M040388	26.6579	https://www.genecards.org/cgi-bin/carddisp.pl?gene=TOP2A
MIR30C1	MicroRNA 30c-1	RNA Gene		30	GC01P040757	26.6201	https://www.genecards.org/cgi-bin/carddisp.pl?gene=MIR30C1
CCL5	C-C Motif Chemokine Ligand 5	Protein Coding	P13501	56	GC17M035871	26.616	https://www.genecards.org/cgi-bin/carddisp.pl?gene=CCL5
MIR186	MicroRNA 186	RNA Gene		28	GC01M071067	26.5528	https://www.genecards.org/cgi-bin/carddisp.pl?gene=MIR186
CD81	CD81 Molecule	Protein Coding	P60033	59	GC11P020330	26.5451	https://www.genecards.org/cgi-bin/carddisp.pl?gene=CD81
EPHB4	EPH Receptor B4	Protein Coding	P54760	66	GC07M106759	26.5262	https://www.genecards.org/cgi-bin/carddisp.pl?gene=EPHB4
CERNA2	Competing Endogenous LncRNA 2 For MicroRNA Let-7b	RNA Gene		20	GC10M084153	26.5124	https://www.genecards.org/cgi-bin/carddisp.pl?gene=CERNA2
SPINK1	Serine Peptidase Inhibitor Kazal Type 1	Protein Coding	P00995	54	GC05M147825	26.4916	https://www.genecards.org/cgi-bin/carddisp.pl?gene=SPINK1
APOA1	Apolipoprotein A1	Protein Coding	P02647	63	GC11M116835	26.4311	https://www.genecards.org/cgi-bin/carddisp.pl?gene=APOA1
LOC110806263	TERT 5' Regulatory Region	Functional Element		10	GC05P001294	26.4278	https://www.genecards.org/cgi-bin/carddisp.pl?gene=LOC110806263
MIR339	MicroRNA 339	RNA Gene		30	GC07M001022	26.3835	https://www.genecards.org/cgi-bin/carddisp.pl?gene=MIR339
PIK3CD	Phosphatidylinositol-4,5-Bisphosphate 3-Kinase Catalytic Subunit Delta	Protein Coding	O00329	65	GC01P075262	26.3833	https://www.genecards.org/cgi-bin/carddisp.pl?gene=PIK3CD
THADA	THADA Armadillo Repeat Containing	Protein Coding	Q6YHU6	49	GC02M043272	26.3697	https://www.genecards.org/cgi-bin/carddisp.pl?gene=THADA
VIM	Vimentin	Protein Coding	P08670	64	GC10P017227	26.3567	https://www.genecards.org/cgi-bin/carddisp.pl?gene=VIM
PLK1	Polo Like Kinase 1	Protein Coding	P53350	64	GC16P120729	26.3078	https://www.genecards.org/cgi-bin/carddisp.pl?gene=PLK1
NSD1	Nuclear Receptor Binding SET Domain Protein 1	Protein Coding	Q96L73	57	GC05P190349	26.2484	https://www.genecards.org/cgi-bin/carddisp.pl?gene=NSD1
ALDH2	Aldehyde Dehydrogenase 2 Family Member	Protein Coding	P05091	64	GC12P111766	26.2328	https://www.genecards.org/cgi-bin/carddisp.pl?gene=ALDH2
WEE1	WEE1 G2 Checkpoint Kinase	Protein Coding	P30291	61	GC11P009573	26.2258	https://www.genecards.org/cgi-bin/carddisp.pl?gene=WEE1
DDX3X	DEAD-Box Helicase 3 X-Linked	Protein Coding	O00571	62	GC0XP041333	26.2178	https://www.genecards.org/cgi-bin/carddisp.pl?gene=DDX3X
AHR	Aryl Hydrocarbon Receptor	Protein Coding	P35869	61	GC07P016916	26.1954	https://www.genecards.org/cgi-bin/carddisp.pl?gene=AHR
CD36	CD36 Molecule (CD36 Blood Group)	Protein Coding	P16671	63	GC07P080369	26.1487	https://www.genecards.org/cgi-bin/carddisp.pl?gene=CD36
ZEB2	Zinc Finger E-Box Binding Homeobox 2	Protein Coding	O60315	61	GC02M144384	26.1477	https://www.genecards.org/cgi-bin/carddisp.pl?gene=ZEB2
MUC6	Mucin 6, Oligomeric Mucus/Gel-Forming (Gene/Pseudogene)	Protein Coding	Q6W4X9	52	GC11M001012	26.1352	https://www.genecards.org/cgi-bin/carddisp.pl?gene=MUC6
CTSD	Cathepsin D	Protein Coding	P07339	65	GC11M001752	26.1057	https://www.genecards.org/cgi-bin/carddisp.pl?gene=CTSD
ZFHX3	Zinc Finger Homeobox 3	Protein Coding	Q15911	55	GC16M072782	26.0528	https://www.genecards.org/cgi-bin/carddisp.pl?gene=ZFHX3
MIR130B	MicroRNA 130b	RNA Gene		28	GC22P096300	26.0528	https://www.genecards.org/cgi-bin/carddisp.pl?gene=MIR130B
MMP7	Matrix Metallopeptidase 7	Protein Coding	P09237	60	GC11M140388	26.0482	https://www.genecards.org/cgi-bin/carddisp.pl?gene=MMP7
CD40	CD40 Molecule	Protein Coding	P25942	63	GC20P046118	26.0043	https://www.genecards.org/cgi-bin/carddisp.pl?gene=CD40
LOC126806659	BRD4-Independent Group 4 Enhancer GRCh37_chr3:41274918-41276117	Functional Element		10	GC03P041233	25.9924	https://www.genecards.org/cgi-bin/carddisp.pl?gene=LOC126806659
PPP2R1A	Protein Phosphatase 2 Scaffold Subunit Aalpha	Protein Coding	P30153	60	GC19P152992	25.9889	https://www.genecards.org/cgi-bin/carddisp.pl?gene=PPP2R1A
TGFBR3	Transforming Growth Factor Beta Receptor 3	Protein Coding	Q03167	60	GC01M091680	25.988	https://www.genecards.org/cgi-bin/carddisp.pl?gene=TGFBR3
PDGFRL	Platelet Derived Growth Factor Receptor Like	Protein Coding	Q15198	53	GC08P017576	25.9817	https://www.genecards.org/cgi-bin/carddisp.pl?gene=PDGFRL
CLPTM1L	CLPTM1 Like	Protein Coding	Q96KA5	50	GC05M001317	25.9385	https://www.genecards.org/cgi-bin/carddisp.pl?gene=CLPTM1L
SLC67A1	Solute Carrier Family 67 Member 1	Protein Coding	Q96BI1	53	GC11P002899	25.9381	https://www.genecards.org/cgi-bin/carddisp.pl?gene=SLC67A1
RARA	Retinoic Acid Receptor Alpha	Protein Coding	P10276	62	GC17P040309	25.8955	https://www.genecards.org/cgi-bin/carddisp.pl?gene=RARA
MECOM	MDS1 And EVI1 Complex Locus	Protein Coding	Q03112	61	GC03M169083	25.8693	https://www.genecards.org/cgi-bin/carddisp.pl?gene=MECOM
FLT3	Fms Related Receptor Tyrosine Kinase 3	Protein Coding	P36888	66	GC13M028003	25.8567	https://www.genecards.org/cgi-bin/carddisp.pl?gene=FLT3
MIR377	MicroRNA 377	RNA Gene		27	GC14P121369	25.823	https://www.genecards.org/cgi-bin/carddisp.pl?gene=MIR377
CASR	Calcium Sensing Receptor	Protein Coding	P41180	64	GC03P122183	25.7791	https://www.genecards.org/cgi-bin/carddisp.pl?gene=CASR
TOP1	DNA Topoisomerase I	Protein Coding	P11387	62	GC20P041028	25.7772	https://www.genecards.org/cgi-bin/carddisp.pl?gene=TOP1
SHH	Sonic Hedgehog Signaling Molecule	Protein Coding	Q15465	63	GC07M155799	25.7633	https://www.genecards.org/cgi-bin/carddisp.pl?gene=SHH
ZEB1-AS1	ZEB1 Antisense RNA 1	RNA Gene		25	GC10M031166	25.7555	https://www.genecards.org/cgi-bin/carddisp.pl?gene=ZEB1-AS1
F3	Coagulation Factor III, Tissue Factor	Protein Coding	P13726	58	GC01M095040	25.7264	https://www.genecards.org/cgi-bin/carddisp.pl?gene=F3
PPP2R2A	Protein Phosphatase 2 Regulatory Subunit Balpha	Protein Coding	P63151	58	GC08P026302	25.721	https://www.genecards.org/cgi-bin/carddisp.pl?gene=PPP2R2A
HSPA5	Heat Shock Protein Family A (Hsp70) Member 5	Protein Coding	P11021	61	GC09M125234	25.7185	https://www.genecards.org/cgi-bin/carddisp.pl?gene=HSPA5
MED12	Mediator Complex Subunit 12	Protein Coding	Q93074	57	GC0XP071118	25.7081	https://www.genecards.org/cgi-bin/carddisp.pl?gene=MED12
HLA-DQA1	Major Histocompatibility Complex, Class II, DQ Alpha 1	Protein Coding	P01909	55	GC06P181921	25.707	https://www.genecards.org/cgi-bin/carddisp.pl?gene=HLA-DQA1
HMGB1	High Mobility Group Box 1	Protein Coding	P09429	62	GC13M030456	25.6993	https://www.genecards.org/cgi-bin/carddisp.pl?gene=HMGB1
B2M	Beta-2-Microglobulin	Protein Coding	P61769	62	GC15P044711	25.6876	https://www.genecards.org/cgi-bin/carddisp.pl?gene=B2M
RPGRIP1L	RPGRIP1 Like	Protein Coding	Q68CZ1	54	GC16M053808	25.6838	https://www.genecards.org/cgi-bin/carddisp.pl?gene=RPGRIP1L
RSF1	Remodeling And Spacing Factor 1	Protein Coding	Q96T23	47	GC11M140147	25.6447	https://www.genecards.org/cgi-bin/carddisp.pl?gene=RSF1
KIF1B	Kinesin Family Member 1B	Protein Coding	O60333	55	GC01P010210	25.6408	https://www.genecards.org/cgi-bin/carddisp.pl?gene=KIF1B
TF	Transferrin	Protein Coding	P02787	64	GC03P143239	25.5716	https://www.genecards.org/cgi-bin/carddisp.pl?gene=TF
TFDP1	Transcription Factor Dp-1	Protein Coding	Q14186	55	GC13P113584	25.5704	https://www.genecards.org/cgi-bin/carddisp.pl?gene=TFDP1
RAC1	Rac Family Small GTPase 1	Protein Coding	P63000	62	GC07P019033	25.5696	https://www.genecards.org/cgi-bin/carddisp.pl?gene=RAC1
CXCL10	C-X-C Motif Chemokine Ligand 10	Protein Coding	P02778	57	GC04M076021	25.4801	https://www.genecards.org/cgi-bin/carddisp.pl?gene=CXCL10
GLUL	Glutamate-Ammonia Ligase	Protein Coding	P15104	61	GC01M182378	25.4624	https://www.genecards.org/cgi-bin/carddisp.pl?gene=GLUL
MIR378A	MicroRNA 378a	RNA Gene		31	GC05P149732	25.426	https://www.genecards.org/cgi-bin/carddisp.pl?gene=MIR378A
CEP290	Centrosomal Protein 290	Protein Coding	O15078	54	GC12M088049	25.4195	https://www.genecards.org/cgi-bin/carddisp.pl?gene=CEP290
TP53BP1	Tumor Protein P53 Binding Protein 1	Protein Coding	Q12888	56	GC15M043403	25.4138	https://www.genecards.org/cgi-bin/carddisp.pl?gene=TP53BP1
IRS1	Insulin Receptor Substrate 1	Protein Coding	P35568	61	GC02M226731	25.4094	https://www.genecards.org/cgi-bin/carddisp.pl?gene=IRS1
MIR542	MicroRNA 542	RNA Gene		26	GC0XM135415	25.3759	https://www.genecards.org/cgi-bin/carddisp.pl?gene=MIR542
MIR485	MicroRNA 485	RNA Gene		27	GC14P121379	25.3499	https://www.genecards.org/cgi-bin/carddisp.pl?gene=MIR485
CKS1B	CDC28 Protein Kinase Regulatory Subunit 1B	Protein Coding	P61024	54	GC01P154974	25.2973	https://www.genecards.org/cgi-bin/carddisp.pl?gene=CKS1B
CASC9	Cancer Susceptibility 9	RNA Gene		22	GC08M075132	25.2842	https://www.genecards.org/cgi-bin/carddisp.pl?gene=CASC9
LPL	Lipoprotein Lipase	Protein Coding	P06858	63	GC08P019901	25.2727	https://www.genecards.org/cgi-bin/carddisp.pl?gene=LPL
MPL	MPL Proto-Oncogene, Thrombopoietin Receptor	Protein Coding	P40238	60	GC01P043337	25.2598	https://www.genecards.org/cgi-bin/carddisp.pl?gene=MPL
NOTCH3	Notch Receptor 3	Protein Coding	Q9UM47	64	GC19M015159	25.2595	https://www.genecards.org/cgi-bin/carddisp.pl?gene=NOTCH3
TOE1	Target Of EGR1, Exonuclease	Protein Coding	Q96GM8	50	GC01P077704	25.2574	https://www.genecards.org/cgi-bin/carddisp.pl?gene=TOE1
CCN2	Cellular Communication Network Factor 2	Protein Coding	P29279	58	GC06M131948	25.2205	https://www.genecards.org/cgi-bin/carddisp.pl?gene=CCN2
IGF2-AS	IGF2 Antisense RNA	RNA Gene	Q6U949	35	GC11P002140	25.2119	https://www.genecards.org/cgi-bin/carddisp.pl?gene=IGF2-AS
PDGFB	Platelet Derived Growth Factor Subunit B	Protein Coding	P01127	64	GC22M086976	25.21	https://www.genecards.org/cgi-bin/carddisp.pl?gene=PDGFB
LINC00511	Long Intergenic Non-Protein Coding RNA 511	RNA Gene		27	GC17M098849	25.1952	https://www.genecards.org/cgi-bin/carddisp.pl?gene=LINC00511
MIR206	MicroRNA 206	RNA Gene		28	GC06P052144	25.1917	https://www.genecards.org/cgi-bin/carddisp.pl?gene=MIR206
LINC00261	Long Intergenic Non-Protein Coding RNA 261	RNA Gene		27	GC20M022529	25.1871	https://www.genecards.org/cgi-bin/carddisp.pl?gene=LINC00261
ACTB	Actin Beta	Protein Coding	P60709	63	GC07M005854	25.1644	https://www.genecards.org/cgi-bin/carddisp.pl?gene=ACTB
PNPLA3	Patatin Like Domain 3, 1-Acylglycerol-3-Phosphate O-Acyltransferase	Protein Coding	Q9NST1	54	GC22P043923	25.1613	https://www.genecards.org/cgi-bin/carddisp.pl?gene=PNPLA3
PKM	Pyruvate Kinase M1/2	Protein Coding	P14618	62	GC15M072199	25.16	https://www.genecards.org/cgi-bin/carddisp.pl?gene=PKM
TNFRSF8	TNF Receptor Superfamily Member 8	Protein Coding	P28908	56	GC01P012063	25.153	https://www.genecards.org/cgi-bin/carddisp.pl?gene=TNFRSF8
HEPACAM	Hepatic And Glial Cell Adhesion Molecule	Protein Coding	Q14CZ8	52	GC11M124919	25.1448	https://www.genecards.org/cgi-bin/carddisp.pl?gene=HEPACAM
MIR532	MicroRNA 532	RNA Gene		25	GC0XP060936	25.1397	https://www.genecards.org/cgi-bin/carddisp.pl?gene=MIR532
MIR425	MicroRNA 425	RNA Gene		29	GC03M054741	25.1371	https://www.genecards.org/cgi-bin/carddisp.pl?gene=MIR425
IKBKB	Inhibitor Of Nuclear Factor Kappa B Kinase Subunit Beta	Protein Coding	O14920	67	GC08P042271	25.1298	https://www.genecards.org/cgi-bin/carddisp.pl?gene=IKBKB
LOC107303338	3p25 FANCD2 Alu-Mediated Recombination Region	Functional Element		11	GC03P027000	25.0816	https://www.genecards.org/cgi-bin/carddisp.pl?gene=LOC107303338
LINC02605	Long Intergenic Non-Protein Coding RNA 2605	RNA Gene		21	GC08P078838	25.0762	https://www.genecards.org/cgi-bin/carddisp.pl?gene=LINC02605
MAPK10	Mitogen-Activated Protein Kinase 10	Protein Coding	P53779	60	GC04M085990	25.0608	https://www.genecards.org/cgi-bin/carddisp.pl?gene=MAPK10
ABCC3	ATP Binding Cassette Subfamily C Member 3	Protein Coding	O15438	58	GC17P050634	25.0081	https://www.genecards.org/cgi-bin/carddisp.pl?gene=ABCC3
SLC25A13	Solute Carrier Family 25 Member 13	Protein Coding	Q9UJS0	58	GC07M096120	24.9907	https://www.genecards.org/cgi-bin/carddisp.pl?gene=SLC25A13
KMT2A	Lysine Methyltransferase 2A	Protein Coding	Q03164	60	GC11P118436	24.9867	https://www.genecards.org/cgi-bin/carddisp.pl?gene=KMT2A
SOCS3	Suppressor Of Cytokine Signaling 3	Protein Coding	O14543	57	GC17M078356	24.9791	https://www.genecards.org/cgi-bin/carddisp.pl?gene=SOCS3
STAT5B	Signal Transducer And Activator Of Transcription 5B	Protein Coding	P51692	62	GC17M042199	24.9731	https://www.genecards.org/cgi-bin/carddisp.pl?gene=STAT5B
CHUK	Component Of Inhibitor Of Nuclear Factor Kappa B Kinase Complex	Protein Coding	O15111	63	GC10M100597	24.9592	https://www.genecards.org/cgi-bin/carddisp.pl?gene=CHUK
MIRLET7A2	MicroRNA Let-7a-2	RNA Gene		25	GC11M122146	24.9535	https://www.genecards.org/cgi-bin/carddisp.pl?gene=MIRLET7A2
AGO2	Argonaute RISC Catalytic Component 2	Protein Coding	Q9UKV8	55	GC08M141032	24.9322	https://www.genecards.org/cgi-bin/carddisp.pl?gene=AGO2
SST	Somatostatin	Protein Coding	P61278	54	GC03M187668	24.9289	https://www.genecards.org/cgi-bin/carddisp.pl?gene=SST
PIK3CB	Phosphatidylinositol-4,5-Bisphosphate 3-Kinase Catalytic Subunit Beta	Protein Coding	P42338	61	GC03M138652	24.9155	https://www.genecards.org/cgi-bin/carddisp.pl?gene=PIK3CB
MCC	MCC Regulator Of WNT Signaling Pathway	Protein Coding	P23508	54	GC05M113022	24.895	https://www.genecards.org/cgi-bin/carddisp.pl?gene=MCC
KMT2C	Lysine Methyltransferase 2C	Protein Coding	Q8NEZ4	56	GC07M152134	24.8926	https://www.genecards.org/cgi-bin/carddisp.pl?gene=KMT2C
MIR92A2	MicroRNA 92a-2	RNA Gene		24	GC0XM135408	24.8826	https://www.genecards.org/cgi-bin/carddisp.pl?gene=MIR92A2
IFI27	Interferon Alpha Inducible Protein 27	Protein Coding	P40305	50	GC14P094104	24.8819	https://www.genecards.org/cgi-bin/carddisp.pl?gene=IFI27
EPHA2	EPH Receptor A2	Protein Coding	P29317	65	GC01M016124	24.8601	https://www.genecards.org/cgi-bin/carddisp.pl?gene=EPHA2
ERG	ETS Transcription Factor ERG	Protein Coding	P11308	59	GC21M038367	24.8327	https://www.genecards.org/cgi-bin/carddisp.pl?gene=ERG
SNHG5	Small Nucleolar RNA Host Gene 5	RNA Gene		28	GC06M107948	24.7811	https://www.genecards.org/cgi-bin/carddisp.pl?gene=SNHG5
TSPAN31	Tetraspanin 31	Protein Coding	Q12999	49	GC12P057738	24.7707	https://www.genecards.org/cgi-bin/carddisp.pl?gene=TSPAN31
IFNB1	Interferon Beta 1	Protein Coding	P01574	55	GC09M021077	24.7551	https://www.genecards.org/cgi-bin/carddisp.pl?gene=IFNB1
CD28	CD28 Molecule	Protein Coding	P10747	61	GC02P203706	24.73	https://www.genecards.org/cgi-bin/carddisp.pl?gene=CD28
PROM1	Prominin 1	Protein Coding	O43490	60	GC04M015965	24.7271	https://www.genecards.org/cgi-bin/carddisp.pl?gene=PROM1
HSPA4	Heat Shock Protein Family A (Hsp70) Member 4	Protein Coding	P34932	55	GC05P133132	24.7248	https://www.genecards.org/cgi-bin/carddisp.pl?gene=HSPA4
ETV6	ETS Variant Transcription Factor 6	Protein Coding	P41212	59	GC12P011649	24.7159	https://www.genecards.org/cgi-bin/carddisp.pl?gene=ETV6
TRRAP	Transformation/Transcription Domain Associated Protein	Protein Coding	Q9Y4A5	57	GC07P098877	24.7113	https://www.genecards.org/cgi-bin/carddisp.pl?gene=TRRAP
G6PC1	Glucose-6-Phosphatase Catalytic Subunit 1	Protein Coding	P35575	56	GC17P156244	24.7071	https://www.genecards.org/cgi-bin/carddisp.pl?gene=G6PC1
FENDRR	FOXF1 Adjacent Non-Coding Developmental Regulatory RNA	RNA Gene		28	GC16M086511	24.6977	https://www.genecards.org/cgi-bin/carddisp.pl?gene=FENDRR
LRRC56	Leucine Rich Repeat Containing 56	Protein Coding	Q8IYG6	47	GC11P020229	24.6814	https://www.genecards.org/cgi-bin/carddisp.pl?gene=LRRC56
MT-CO1	Mitochondrially Encoded Cytochrome C Oxidase I	Protein Coding	P00395	47	GCMTP005906	24.6657	https://www.genecards.org/cgi-bin/carddisp.pl?gene=MT-CO1
MIR499A	MicroRNA 499a	RNA Gene		30	GC20P034990	24.658	https://www.genecards.org/cgi-bin/carddisp.pl?gene=MIR499A
SOD1	Superoxide Dismutase 1	Protein Coding	P00441	66	GC21P031659	24.6501	https://www.genecards.org/cgi-bin/carddisp.pl?gene=SOD1
HLA-C	Major Histocompatibility Complex, Class I, C	Protein Coding	P10321	57	GC06M106435	24.6474	https://www.genecards.org/cgi-bin/carddisp.pl?gene=HLA-C
MUC2	Mucin 2, Oligomeric Mucus/Gel-Forming	Protein Coding	Q02817	52	GC11P001074	24.6243	https://www.genecards.org/cgi-bin/carddisp.pl?gene=MUC2
MIR675	MicroRNA 675	RNA Gene		28	GC11M015120	24.6161	https://www.genecards.org/cgi-bin/carddisp.pl?gene=MIR675
RB1CC1	RB1 Inducible Coiled-Coil 1	Protein Coding	Q8TDY2	56	GC08M052622	24.6091	https://www.genecards.org/cgi-bin/carddisp.pl?gene=RB1CC1
PCAT2	Prostate Cancer Associated Transcript 2	RNA Gene		24	GC08M127072	24.5974	https://www.genecards.org/cgi-bin/carddisp.pl?gene=PCAT2
CHD1	Chromodomain Helicase DNA Binding Protein 1	Protein Coding	O14646	57	GC05M098853	24.5748	https://www.genecards.org/cgi-bin/carddisp.pl?gene=CHD1
ZEB2-AS1	ZEB2 Antisense RNA 1	RNA Gene		27	GC02P154616	24.5729	https://www.genecards.org/cgi-bin/carddisp.pl?gene=ZEB2-AS1
EPO	Erythropoietin	Protein Coding	P01588	55	GC07P100720	24.5575	https://www.genecards.org/cgi-bin/carddisp.pl?gene=EPO
HAVCR1	Hepatitis A Virus Cellular Receptor 1	Protein Coding	Q96D42	55	GC05M157028	24.5528	https://www.genecards.org/cgi-bin/carddisp.pl?gene=HAVCR1
MPO	Myeloperoxidase	Protein Coding	P05164	65	GC17M058269	24.5458	https://www.genecards.org/cgi-bin/carddisp.pl?gene=MPO
DROSHA	Drosha Ribonuclease III	Protein Coding	Q9NRR4	57	GC05M031401	24.527	https://www.genecards.org/cgi-bin/carddisp.pl?gene=DROSHA
STAT5A	Signal Transducer And Activator Of Transcription 5A	Protein Coding	P42229	62	GC17P042287	24.5134	https://www.genecards.org/cgi-bin/carddisp.pl?gene=STAT5A
CC2D2A	Coiled-Coil And C2 Domain Containing 2A	Protein Coding	Q9P2K1	52	GC04P030056	24.4192	https://www.genecards.org/cgi-bin/carddisp.pl?gene=CC2D2A
POU5F1	POU Class 5 Homeobox 1	Protein Coding	Q01860	60	GC06M106430	24.4159	https://www.genecards.org/cgi-bin/carddisp.pl?gene=POU5F1
TRIM24	Tripartite Motif Containing 24	Protein Coding	O15164	57	GC07P138460	24.4108	https://www.genecards.org/cgi-bin/carddisp.pl?gene=TRIM24
RNY1	RNA, Ro60-Associated Y1	RNA Gene		24	GC07M148987	24.3119	https://www.genecards.org/cgi-bin/carddisp.pl?gene=RNY1
MIR196B	MicroRNA 196b	RNA Gene		30	GC07M028227	24.3103	https://www.genecards.org/cgi-bin/carddisp.pl?gene=MIR196B
CSF1R	Colony Stimulating Factor 1 Receptor	Protein Coding	P07333	65	GC05M150053	24.3041	https://www.genecards.org/cgi-bin/carddisp.pl?gene=CSF1R
EPAS1	Endothelial PAS Domain Protein 1	Protein Coding	Q99814	64	GC02P046293	24.2984	https://www.genecards.org/cgi-bin/carddisp.pl?gene=EPAS1
PRSS1	Serine Protease 1	Protein Coding	P07477	58	GC07P165836	24.2593	https://www.genecards.org/cgi-bin/carddisp.pl?gene=PRSS1
MIR376A1	MicroRNA 376a-1	RNA Gene		24	GC14P121365	24.2552	https://www.genecards.org/cgi-bin/carddisp.pl?gene=MIR376A1
MYD88	MYD88 Innate Immune Signal Transduction Adaptor	Protein Coding	Q99836	62	GC03P038501	24.2046	https://www.genecards.org/cgi-bin/carddisp.pl?gene=MYD88
CALCA	Calcitonin Related Polypeptide Alpha	Protein Coding	P06881	57	GC11M014966	24.1926	https://www.genecards.org/cgi-bin/carddisp.pl?gene=CALCA
ADA	Adenosine Deaminase	Protein Coding	P00813	64	GC20M044620	24.1326	https://www.genecards.org/cgi-bin/carddisp.pl?gene=ADA
EXT1	Exostosin Glycosyltransferase 1	Protein Coding	Q16394	60	GC08M117798	24.1241	https://www.genecards.org/cgi-bin/carddisp.pl?gene=EXT1
ACVR1B	Activin A Receptor Type 1B	Protein Coding	P36896	60	GC12P051951	24.116	https://www.genecards.org/cgi-bin/carddisp.pl?gene=ACVR1B
DMD	Dystrophin	Protein Coding	P11532	58	GC0XM031097	24.0931	https://www.genecards.org/cgi-bin/carddisp.pl?gene=DMD
CYLD	CYLD Lysine 63 Deubiquitinase	Protein Coding	Q9NQC7	61	GC16P050742	24.0859	https://www.genecards.org/cgi-bin/carddisp.pl?gene=CYLD
RMRP	RNA Component Of Mitochondrial RNA Processing Endoribonuclease	RNA Gene		31	GC09M035916	24.0852	https://www.genecards.org/cgi-bin/carddisp.pl?gene=RMRP
XBP1	X-Box Binding Protein 1	Protein Coding	P17861	59	GC22M028794	24.0758	https://www.genecards.org/cgi-bin/carddisp.pl?gene=XBP1
LIG4	DNA Ligase 4	Protein Coding	P49917	60	GC13M108207	24.0705	https://www.genecards.org/cgi-bin/carddisp.pl?gene=LIG4
NEK9	NIMA Related Kinase 9	Protein Coding	Q8TD19	58	GC14M075079	24.0467	https://www.genecards.org/cgi-bin/carddisp.pl?gene=NEK9
MIR100HG	Mir-100-Let-7a-2-Mir-125b-1 Cluster Host Gene	RNA Gene		26	GC11M140705	24.044	https://www.genecards.org/cgi-bin/carddisp.pl?gene=MIR100HG
RXRA	Retinoid X Receptor Alpha	Protein Coding	P19793	61	GC09P134317	24.0328	https://www.genecards.org/cgi-bin/carddisp.pl?gene=RXRA
SIRT1	Sirtuin 1	Protein Coding	Q96EB6	62	GC10P067884	24.027	https://www.genecards.org/cgi-bin/carddisp.pl?gene=SIRT1
MIR302C	MicroRNA 302c	RNA Gene		28	GC04M113186	24.0119	https://www.genecards.org/cgi-bin/carddisp.pl?gene=MIR302C
OFD1	OFD1 Centriole And Centriolar Satellite Protein	Protein Coding	O75665	55	GC0XP013714	23.9998	https://www.genecards.org/cgi-bin/carddisp.pl?gene=OFD1
MIR486-1	MicroRNA 486-1	RNA Gene		28	GC08M041660	23.9993	https://www.genecards.org/cgi-bin/carddisp.pl?gene=MIR486-1
LOC126860438	MED14-Independent Group 3 Enhancer GRCh37_chr8:90959982-90961181	Functional Element		9	GC08P089947	23.9866	https://www.genecards.org/cgi-bin/carddisp.pl?gene=LOC126860438
MED1	Mediator Complex Subunit 1	Protein Coding	Q15648	55	GC17M039404	23.9785	https://www.genecards.org/cgi-bin/carddisp.pl?gene=MED1
SLC19A1	Solute Carrier Family 19 Member 1	Protein Coding	P41440	60	GC21M045493	23.9781	https://www.genecards.org/cgi-bin/carddisp.pl?gene=SLC19A1
G6PD	Glucose-6-Phosphate Dehydrogenase	Protein Coding	P11413	62	GC0XM154625	23.967	https://www.genecards.org/cgi-bin/carddisp.pl?gene=G6PD
EPHX1	Epoxide Hydrolase 1	Protein Coding	P07099	57	GC01P225810	23.9618	https://www.genecards.org/cgi-bin/carddisp.pl?gene=EPHX1
MIR138-1	MicroRNA 138-1	RNA Gene		29	GC03P044271	23.9607	https://www.genecards.org/cgi-bin/carddisp.pl?gene=MIR138-1
TIMP2	TIMP Metallopeptidase Inhibitor 2	Protein Coding	P16035	54	GC17M078852	23.9559	https://www.genecards.org/cgi-bin/carddisp.pl?gene=TIMP2
PTK2B	Protein Tyrosine Kinase 2 Beta	Protein Coding	Q14289	62	GC08P027311	23.937	https://www.genecards.org/cgi-bin/carddisp.pl?gene=PTK2B
PRKACA	Protein Kinase CAMP-Activated Catalytic Subunit Alpha	Protein Coding	P17612	65	GC19M108254	23.9361	https://www.genecards.org/cgi-bin/carddisp.pl?gene=PRKACA
CDC25A	Cell Division Cycle 25A	Protein Coding	P30304	61	GC03M048385	23.9353	https://www.genecards.org/cgi-bin/carddisp.pl?gene=CDC25A
GACAT2	Gastric Cancer Associated Transcript 2	RNA Gene		21	GC18M008695	23.9349	https://www.genecards.org/cgi-bin/carddisp.pl?gene=GACAT2
ETS1	ETS Proto-Oncogene 1, Transcription Factor	Protein Coding	P14921	61	GC11M128458	23.9057	https://www.genecards.org/cgi-bin/carddisp.pl?gene=ETS1
LDHA	Lactate Dehydrogenase A	Protein Coding	P00338	64	GC11P018394	23.8484	https://www.genecards.org/cgi-bin/carddisp.pl?gene=LDHA
ITCH	Itchy E3 Ubiquitin Protein Ligase	Protein Coding	Q96J02	60	GC20P034363	23.8356	https://www.genecards.org/cgi-bin/carddisp.pl?gene=ITCH
CCND3	Cyclin D3	Protein Coding	P30281	58	GC06M041934	23.8189	https://www.genecards.org/cgi-bin/carddisp.pl?gene=CCND3
KDM3A	Lysine Demethylase 3A	Protein Coding	Q9Y4C1	54	GC02P094496	23.7882	https://www.genecards.org/cgi-bin/carddisp.pl?gene=KDM3A
PLAUR	Plasminogen Activator, Urokinase Receptor	Protein Coding	Q03405	57	GC19M043646	23.7782	https://www.genecards.org/cgi-bin/carddisp.pl?gene=PLAUR
BTK	Bruton Tyrosine Kinase	Protein Coding	Q06187	67	GC0XM101349	23.7261	https://www.genecards.org/cgi-bin/carddisp.pl?gene=BTK
TTR	Transthyretin	Protein Coding	P02766	61	GC18P031557	23.6931	https://www.genecards.org/cgi-bin/carddisp.pl?gene=TTR
MIR135B	MicroRNA 135b	RNA Gene		30	GC01M205448	23.676	https://www.genecards.org/cgi-bin/carddisp.pl?gene=MIR135B
IRS2	Insulin Receptor Substrate 2	Protein Coding	Q9Y4H2	59	GC13M109752	23.6523	https://www.genecards.org/cgi-bin/carddisp.pl?gene=IRS2
TFF1	Trefoil Factor 1	Protein Coding	P04155	55	GC21M042362	23.6359	https://www.genecards.org/cgi-bin/carddisp.pl?gene=TFF1
HMBS	Hydroxymethylbilane Synthase	Protein Coding	P08397	57	GC11P119084	23.6188	https://www.genecards.org/cgi-bin/carddisp.pl?gene=HMBS
TYR	Tyrosinase	Protein Coding	P14679	61	GC11P089177	23.6185	https://www.genecards.org/cgi-bin/carddisp.pl?gene=TYR
TUSC7	Tumor Suppressor Candidate 7	RNA Gene		24	GC03P116647	23.6027	https://www.genecards.org/cgi-bin/carddisp.pl?gene=TUSC7
SCARB1	Scavenger Receptor Class B Member 1	Protein Coding	Q8WTV0	60	GC12M124776	23.5931	https://www.genecards.org/cgi-bin/carddisp.pl?gene=SCARB1
IFNAR2	Interferon Alpha And Beta Receptor Subunit 2	Protein Coding	P48551	61	GC21P033229	23.5592	https://www.genecards.org/cgi-bin/carddisp.pl?gene=IFNAR2
CCNA2	Cyclin A2	Protein Coding	P20248	58	GC04M121816	23.5549	https://www.genecards.org/cgi-bin/carddisp.pl?gene=CCNA2
LGALS3	Galectin 3	Protein Coding	P17931	57	GC14P055124	23.5496	https://www.genecards.org/cgi-bin/carddisp.pl?gene=LGALS3
IL6R	Interleukin 6 Receptor	Protein Coding	P08887	63	GC01P154405	23.5492	https://www.genecards.org/cgi-bin/carddisp.pl?gene=IL6R
CFLAR	CASP8 And FADD Like Apoptosis Regulator	Protein Coding	O15519	57	GC02P204749	23.5396	https://www.genecards.org/cgi-bin/carddisp.pl?gene=CFLAR
CSF2	Colony Stimulating Factor 2	Protein Coding	P04141	58	GC05P132073	23.5238	https://www.genecards.org/cgi-bin/carddisp.pl?gene=CSF2
ELAVL1	ELAV Like RNA Binding Protein 1	Protein Coding	Q15717	54	GC19M007958	23.5146	https://www.genecards.org/cgi-bin/carddisp.pl?gene=ELAVL1
FER1L4	Fer-1 Like Family Member 4 (Pseudogene)	Pseudogene		30	GC20M035558	23.5135	https://www.genecards.org/cgi-bin/carddisp.pl?gene=FER1L4
MIR495	MicroRNA 495	RNA Gene		25	GC14P121385	23.5025	https://www.genecards.org/cgi-bin/carddisp.pl?gene=MIR495
GNA11	G Protein Subunit Alpha 11	Protein Coding	P29992	60	GC19P003094	23.4976	https://www.genecards.org/cgi-bin/carddisp.pl?gene=GNA11
CCNB1	Cyclin B1	Protein Coding	P14635	60	GC05P069167	23.4894	https://www.genecards.org/cgi-bin/carddisp.pl?gene=CCNB1
MYB	MYB Proto-Oncogene, Transcription Factor	Protein Coding	P10242	62	GC06P135181	23.477	https://www.genecards.org/cgi-bin/carddisp.pl?gene=MYB
MC1R	Melanocortin 1 Receptor	Protein Coding	Q01726	60	GC16P089912	23.4741	https://www.genecards.org/cgi-bin/carddisp.pl?gene=MC1R
AMACR	Alpha-Methylacyl-CoA Racemase	Protein Coding	Q9UHK6	58	GC05M033986	23.4562	https://www.genecards.org/cgi-bin/carddisp.pl?gene=AMACR
MIR491	MicroRNA 491	RNA Gene		29	GC09P020716	23.4345	https://www.genecards.org/cgi-bin/carddisp.pl?gene=MIR491
MIR134	MicroRNA 134	RNA Gene		28	GC14P121354	23.4343	https://www.genecards.org/cgi-bin/carddisp.pl?gene=MIR134
MIR99B	MicroRNA 99b	RNA Gene		28	GC19P051692	23.4283	https://www.genecards.org/cgi-bin/carddisp.pl?gene=MIR99B
MKS1	MKS Transition Zone Complex Subunit 1	Protein Coding	Q9NXB0	52	GC17M058205	23.4168	https://www.genecards.org/cgi-bin/carddisp.pl?gene=MKS1
CD8A	CD8 Subunit Alpha	Protein Coding	P01732	61	GC02M086784	23.4095	https://www.genecards.org/cgi-bin/carddisp.pl?gene=CD8A
CD34	CD34 Molecule	Protein Coding	P28906	58	GC01M207880	23.3957	https://www.genecards.org/cgi-bin/carddisp.pl?gene=CD34
DLEU1	Deleted In Lymphocytic Leukemia 1	RNA Gene	O43261	37	GC13P051743	23.3835	https://www.genecards.org/cgi-bin/carddisp.pl?gene=DLEU1
WNT1	Wnt Family Member 1	Protein Coding	P04628	60	GC12P075041	23.3825	https://www.genecards.org/cgi-bin/carddisp.pl?gene=WNT1
NKILA	NF-KappaB Interacting LncRNA	RNA Gene		21	GC20P057874	23.3807	https://www.genecards.org/cgi-bin/carddisp.pl?gene=NKILA
MIR511	MicroRNA 511	RNA Gene		25	GC10P017845	23.363	https://www.genecards.org/cgi-bin/carddisp.pl?gene=MIR511
LINC00673	Long Intergenic Non-Protein Coding RNA 673	RNA Gene		22	GC17M097961	23.3521	https://www.genecards.org/cgi-bin/carddisp.pl?gene=LINC00673
SNAI2	Snail Family Transcriptional Repressor 2	Protein Coding	O43623	55	GC08M048917	23.3411	https://www.genecards.org/cgi-bin/carddisp.pl?gene=SNAI2
MIR128-1	MicroRNA 128-1	RNA Gene		27	GC02P135665	23.3139	https://www.genecards.org/cgi-bin/carddisp.pl?gene=MIR128-1
COL1A1	Collagen Type I Alpha 1 Chain	Protein Coding	P02452	62	GC17M097561	23.2939	https://www.genecards.org/cgi-bin/carddisp.pl?gene=COL1A1
CD4	CD4 Molecule	Protein Coding	P01730	63	GC12P006786	23.2835	https://www.genecards.org/cgi-bin/carddisp.pl?gene=CD4
LINC00472	Long Intergenic Non-Protein Coding RNA 472	RNA Gene	Q9H8W2	36	GC06M109695	23.2677	https://www.genecards.org/cgi-bin/carddisp.pl?gene=LINC00472
RHOBTB2	Rho Related BTB Domain Containing 2	Protein Coding	Q9BYZ6	51	GC08P026101	23.2449	https://www.genecards.org/cgi-bin/carddisp.pl?gene=RHOBTB2
KIF12	Kinesin Family Member 12	Protein Coding	Q96FN5	47	GC09M114086	23.2355	https://www.genecards.org/cgi-bin/carddisp.pl?gene=KIF12
PAK4	P21 (RAC1) Activated Kinase 4	Protein Coding	O96013	61	GC19P039125	23.2279	https://www.genecards.org/cgi-bin/carddisp.pl?gene=PAK4
NR1H2	Nuclear Receptor Subfamily 1 Group H Member 2	Protein Coding	P55055	59	GC19P050329	23.2208	https://www.genecards.org/cgi-bin/carddisp.pl?gene=NR1H2
NOS3	Nitric Oxide Synthase 3	Protein Coding	P29474	62	GC07P165997	23.2201	https://www.genecards.org/cgi-bin/carddisp.pl?gene=NOS3
KDM4B	Lysine Demethylase 4B	Protein Coding	O94953	58	GC19P004969	23.205	https://www.genecards.org/cgi-bin/carddisp.pl?gene=KDM4B
IL33	Interleukin 33	Protein Coding	O95760	53	GC09P010645	23.1995	https://www.genecards.org/cgi-bin/carddisp.pl?gene=IL33
MIR181D	MicroRNA 181d	RNA Gene		27	GC19P013874	23.0865	https://www.genecards.org/cgi-bin/carddisp.pl?gene=MIR181D
LEF1	Lymphoid Enhancer Binding Factor 1	Protein Coding	Q9UJU2	61	GC04M108047	23.0648	https://www.genecards.org/cgi-bin/carddisp.pl?gene=LEF1
RBBP8	RB Binding Protein 8, Endonuclease	Protein Coding	Q99708	57	GC18P022798	23.045	https://www.genecards.org/cgi-bin/carddisp.pl?gene=RBBP8
FBN1	Fibrillin 1	Protein Coding	P35555	60	GC15M048408	23.0369	https://www.genecards.org/cgi-bin/carddisp.pl?gene=FBN1
MIR95	MicroRNA 95	RNA Gene		27	GC04M008029	23.0193	https://www.genecards.org/cgi-bin/carddisp.pl?gene=MIR95
POLG	DNA Polymerase Gamma, Catalytic Subunit	Protein Coding	P54098	61	GC15M163223	23.0094	https://www.genecards.org/cgi-bin/carddisp.pl?gene=POLG
RBCK1	RANBP2-Type And C3HC4-Type Zinc Finger Containing 1	Protein Coding	Q9BYM8	53	GC20P000407	23.0065	https://www.genecards.org/cgi-bin/carddisp.pl?gene=RBCK1
COL3A1	Collagen Type III Alpha 1 Chain	Protein Coding	P02461	61	GC02P188974	23.0041	https://www.genecards.org/cgi-bin/carddisp.pl?gene=COL3A1
LIPA	Lipase A, Lysosomal Acid Type	Protein Coding	P38571	62	GC10M089213	22.9956	https://www.genecards.org/cgi-bin/carddisp.pl?gene=LIPA
LOX	Lysyl Oxidase	Protein Coding	P28300	60	GC05M122063	22.9857	https://www.genecards.org/cgi-bin/carddisp.pl?gene=LOX
MIR498	MicroRNA 498	RNA Gene		24	GC19P153069	22.9732	https://www.genecards.org/cgi-bin/carddisp.pl?gene=MIR498
PML	PML Nuclear Body Scaffold	Protein Coding	P29590	59	GC15P073994	22.9623	https://www.genecards.org/cgi-bin/carddisp.pl?gene=PML
URB2	URB2 Ribosome Biogenesis Homolog	Protein Coding	Q14146	45	GC01P229626	22.9474	https://www.genecards.org/cgi-bin/carddisp.pl?gene=URB2
ARG1	Arginase 1	Protein Coding	P05089	62	GC06P183096	22.9328	https://www.genecards.org/cgi-bin/carddisp.pl?gene=ARG1
MIRLET7F2	MicroRNA Let-7f-2	RNA Gene		24	GC0XM053997	22.9057	https://www.genecards.org/cgi-bin/carddisp.pl?gene=MIRLET7F2
PCBP2-OT1	PCBP2 Overlapping Transcript 1	RNA Gene		15	GC12P053464	22.8899	https://www.genecards.org/cgi-bin/carddisp.pl?gene=PCBP2-OT1
MIR103A2	MicroRNA 103a-2	RNA Gene		27	GC20P003917	22.8667	https://www.genecards.org/cgi-bin/carddisp.pl?gene=MIR103A2
BSCL2	BSCL2 Lipid Droplet Biogenesis Associated, Seipin	Protein Coding	Q96G97	55	GC11M139665	22.8476	https://www.genecards.org/cgi-bin/carddisp.pl?gene=BSCL2
GJA1	Gap Junction Protein Alpha 1	Protein Coding	P17302	64	GC06P182951	22.8467	https://www.genecards.org/cgi-bin/carddisp.pl?gene=GJA1
MT-TT	Mitochondrially Encoded TRNA-Thr (ACN)	RNA Gene		24	GCMTP015890	22.8374	https://www.genecards.org/cgi-bin/carddisp.pl?gene=MT-TT
BCL6	BCL6 Transcription Repressor	Protein Coding	P41182	59	GC03M187721	22.8172	https://www.genecards.org/cgi-bin/carddisp.pl?gene=BCL6
PAH	Phenylalanine Hydroxylase	Protein Coding	P00439	60	GC12M102836	22.8116	https://www.genecards.org/cgi-bin/carddisp.pl?gene=PAH
RPS6KB1	Ribosomal Protein S6 Kinase B1	Protein Coding	P23443	63	GC17P059893	22.79	https://www.genecards.org/cgi-bin/carddisp.pl?gene=RPS6KB1
AURKB	Aurora Kinase B	Protein Coding	Q96GD4	65	GC17M096240	22.7741	https://www.genecards.org/cgi-bin/carddisp.pl?gene=AURKB
CSF1	Colony Stimulating Factor 1	Protein Coding	P09603	57	GC01P111947	22.7732	https://www.genecards.org/cgi-bin/carddisp.pl?gene=CSF1
RIPK1	Receptor Interacting Serine/Threonine Kinase 1	Protein Coding	Q13546	64	GC06P009353	22.7729	https://www.genecards.org/cgi-bin/carddisp.pl?gene=RIPK1
MIR502	MicroRNA 502	RNA Gene		24	GC0XP050014	22.7647	https://www.genecards.org/cgi-bin/carddisp.pl?gene=MIR502
NCOR2	Nuclear Receptor Corepressor 2	Protein Coding	Q9Y618	56	GC12M124324	22.7517	https://www.genecards.org/cgi-bin/carddisp.pl?gene=NCOR2
IL12RB1	Interleukin 12 Receptor Subunit Beta 1	Protein Coding	P42701	58	GC19M018058	22.7428	https://www.genecards.org/cgi-bin/carddisp.pl?gene=IL12RB1
GEN1	GEN1 Holliday Junction 5' Flap Endonuclease	Protein Coding	Q17RS7	50	GC02P017754	22.7183	https://www.genecards.org/cgi-bin/carddisp.pl?gene=GEN1
FANCB	FA Complementation Group B	Protein Coding	Q8NB91	52	GC0XM016333	22.6843	https://www.genecards.org/cgi-bin/carddisp.pl?gene=FANCB
SGK1	Serum/Glucocorticoid Regulated Kinase 1	Protein Coding	O00141	62	GC06M134169	22.6832	https://www.genecards.org/cgi-bin/carddisp.pl?gene=SGK1
CDKN2C	Cyclin Dependent Kinase Inhibitor 2C	Protein Coding	P42773	57	GC01P050960	22.6821	https://www.genecards.org/cgi-bin/carddisp.pl?gene=CDKN2C
CPT1A	Carnitine Palmitoyltransferase 1A	Protein Coding	P50416	61	GC11M068754	22.6752	https://www.genecards.org/cgi-bin/carddisp.pl?gene=CPT1A
NEK2	NIMA Related Kinase 2	Protein Coding	P51955	63	GC01M211658	22.6674	https://www.genecards.org/cgi-bin/carddisp.pl?gene=NEK2
AREG	Amphiregulin	Protein Coding	P15514	55	GC04P074445	22.6435	https://www.genecards.org/cgi-bin/carddisp.pl?gene=AREG
GFOD3P	Gfo/Idh/MocA-Like Oxidoreductase Domain Containing 3, Pseudogene	Pseudogene		26	GC01M003735	22.6365	https://www.genecards.org/cgi-bin/carddisp.pl?gene=GFOD3P
MAD1L1	Mitotic Arrest Deficient 1 Like 1	Protein Coding	Q9Y6D9	59	GC07M001815	22.6306	https://www.genecards.org/cgi-bin/carddisp.pl?gene=MAD1L1
CCEPR	Cervical Carcinoma Expressed PCNA Regulatory LncRNA	RNA Gene		19	GC10M059174	22.6125	https://www.genecards.org/cgi-bin/carddisp.pl?gene=CCEPR
CPS1-IT1	CPS1 Intronic Transcript 1	RNA Gene		25	GC02P210617	22.6095	https://www.genecards.org/cgi-bin/carddisp.pl?gene=CPS1-IT1
LAMA5	Laminin Subunit Alpha 5	Protein Coding	O15230	56	GC20M062307	22.5874	https://www.genecards.org/cgi-bin/carddisp.pl?gene=LAMA5
HMGA2	High Mobility Group AT-Hook 2	Protein Coding	P52926	58	GC12P065824	22.5686	https://www.genecards.org/cgi-bin/carddisp.pl?gene=HMGA2
TLR9	Toll Like Receptor 9	Protein Coding	Q9NR96	58	GC03M054885	22.5595	https://www.genecards.org/cgi-bin/carddisp.pl?gene=TLR9
GDF15	Growth Differentiation Factor 15	Protein Coding	Q99988	56	GC19P152105	22.5571	https://www.genecards.org/cgi-bin/carddisp.pl?gene=GDF15
KLF4	KLF Transcription Factor 4	Protein Coding	O43474	60	GC09M107484	22.5316	https://www.genecards.org/cgi-bin/carddisp.pl?gene=KLF4
NR3C1	Nuclear Receptor Subfamily 3 Group C Member 1	Protein Coding	P04150	62	GC05M143277	22.521	https://www.genecards.org/cgi-bin/carddisp.pl?gene=NR3C1
MIR381	MicroRNA 381	RNA Gene		27	GC14P121372	22.5039	https://www.genecards.org/cgi-bin/carddisp.pl?gene=MIR381
THBS1	Thrombospondin 1	Protein Coding	P07996	59	GC15P039581	22.5021	https://www.genecards.org/cgi-bin/carddisp.pl?gene=THBS1
CDC25C	Cell Division Cycle 25C	Protein Coding	P30307	61	GC05M138285	22.4999	https://www.genecards.org/cgi-bin/carddisp.pl?gene=CDC25C
SKIL	SKI Like Proto-Oncogene	Protein Coding	P12757	54	GC03P170357	22.4569	https://www.genecards.org/cgi-bin/carddisp.pl?gene=SKIL
MIR144	MicroRNA 144	RNA Gene		26	GC17M096703	22.4201	https://www.genecards.org/cgi-bin/carddisp.pl?gene=MIR144
MBD4	Methyl-CpG Binding Domain 4, DNA Glycosylase	Protein Coding	O95243	56	GC03M129430	22.4093	https://www.genecards.org/cgi-bin/carddisp.pl?gene=MBD4
TG	Thyroglobulin	Protein Coding	P01266	57	GC08P132866	22.4056	https://www.genecards.org/cgi-bin/carddisp.pl?gene=TG
GNAQ	G Protein Subunit Alpha Q	Protein Coding	P50148	61	GC09M077716	22.4014	https://www.genecards.org/cgi-bin/carddisp.pl?gene=GNAQ
NR5A2	Nuclear Receptor Subfamily 5 Group A Member 2	Protein Coding	O00482	57	GC01P199996	22.3981	https://www.genecards.org/cgi-bin/carddisp.pl?gene=NR5A2
E2F4	E2F Transcription Factor 4	Protein Coding	Q16254	57	GC16P067192	22.3933	https://www.genecards.org/cgi-bin/carddisp.pl?gene=E2F4
TFRC	Transferrin Receptor	Protein Coding	P02786	64	GC03M196703	22.3861	https://www.genecards.org/cgi-bin/carddisp.pl?gene=TFRC
APEX1	Apurinic/Apyrimidinic Endodeoxyribonuclease 1	Protein Coding	P27695	58	GC14P020455	22.3849	https://www.genecards.org/cgi-bin/carddisp.pl?gene=APEX1
RABL3	RAB, Member Of RAS Oncogene Family Like 3	Protein Coding	Q5HYI8	47	GC03M120686	22.3311	https://www.genecards.org/cgi-bin/carddisp.pl?gene=RABL3
RUNX3	RUNX Family Transcription Factor 3	Protein Coding	Q13761	55	GC01M024899	22.3241	https://www.genecards.org/cgi-bin/carddisp.pl?gene=RUNX3
BMI1	BMI1 Proto-Oncogene, Polycomb Ring Finger	Protein Coding	P35226	56	GC10P022385	22.2853	https://www.genecards.org/cgi-bin/carddisp.pl?gene=BMI1
TCF3	Transcription Factor 3	Protein Coding	P15923	59	GC19M001609	22.2731	https://www.genecards.org/cgi-bin/carddisp.pl?gene=TCF3
LEPR	Leptin Receptor	Protein Coding	P48357	62	GC01P078814	22.2634	https://www.genecards.org/cgi-bin/carddisp.pl?gene=LEPR
PPARGC1A	PPARG Coactivator 1 Alpha	Protein Coding	Q9UBK2	60	GC04M023755	22.2591	https://www.genecards.org/cgi-bin/carddisp.pl?gene=PPARGC1A
TNFRSF10A	TNF Receptor Superfamily Member 10a	Protein Coding	O00220	57	GC08M023190	22.2421	https://www.genecards.org/cgi-bin/carddisp.pl?gene=TNFRSF10A
PPARD	Peroxisome Proliferator Activated Receptor Delta	Protein Coding	Q03181	59	GC06P182001	22.2386	https://www.genecards.org/cgi-bin/carddisp.pl?gene=PPARD
MBL2	Mannose Binding Lectin 2	Protein Coding	P11226	60	GC10M052760	22.2242	https://www.genecards.org/cgi-bin/carddisp.pl?gene=MBL2
DCDC2	Doublecortin Domain Containing 2	Protein Coding	Q9UHG0	51	GC06M024171	22.2166	https://www.genecards.org/cgi-bin/carddisp.pl?gene=DCDC2
MIR372	MicroRNA 372	RNA Gene		25	GC19P153084	22.216	https://www.genecards.org/cgi-bin/carddisp.pl?gene=MIR372
SOD2-OT1	SOD2 Overlapping Transcript 1	RNA Gene		20	GC06M159772	22.2095	https://www.genecards.org/cgi-bin/carddisp.pl?gene=SOD2-OT1
BMP2	Bone Morphogenetic Protein 2	Protein Coding	P12643	58	GC20P006767	22.2067	https://www.genecards.org/cgi-bin/carddisp.pl?gene=BMP2
ENO1	Enolase 1	Protein Coding	P06733	61	GC01M008861	22.2036	https://www.genecards.org/cgi-bin/carddisp.pl?gene=ENO1
MMP3	Matrix Metallopeptidase 3	Protein Coding	P08254	62	GC11M102835	22.2031	https://www.genecards.org/cgi-bin/carddisp.pl?gene=MMP3
DSP	Desmoplakin	Protein Coding	P15924	63	GC06P007541	22.1988	https://www.genecards.org/cgi-bin/carddisp.pl?gene=DSP
TNFRSF1B	TNF Receptor Superfamily Member 1B	Protein Coding	P20333	61	GC01P075466	22.1759	https://www.genecards.org/cgi-bin/carddisp.pl?gene=TNFRSF1B
IDO1	Indoleamine 2,3-Dioxygenase 1	Protein Coding	P14902	59	GC08P044830	22.1705	https://www.genecards.org/cgi-bin/carddisp.pl?gene=IDO1
TCF4	Transcription Factor 4	Protein Coding	P15884	60	GC18M055222	22.1656	https://www.genecards.org/cgi-bin/carddisp.pl?gene=TCF4
TIMP3	TIMP Metallopeptidase Inhibitor 3	Protein Coding	P35625	57	GC22P092006	22.1435	https://www.genecards.org/cgi-bin/carddisp.pl?gene=TIMP3
JUP	Junction Plakoglobin	Protein Coding	P14923	61	GC17M041754	22.1247	https://www.genecards.org/cgi-bin/carddisp.pl?gene=JUP
WNT5A	Wnt Family Member 5A	Protein Coding	P41221	64	GC03M055465	22.1087	https://www.genecards.org/cgi-bin/carddisp.pl?gene=WNT5A
FGF3	Fibroblast Growth Factor 3	Protein Coding	P11487	57	GC11M139943	22.0866	https://www.genecards.org/cgi-bin/carddisp.pl?gene=FGF3
ACTC1	Actin Alpha Cardiac Muscle 1	Protein Coding	P68032	58	GC15M034790	22.0699	https://www.genecards.org/cgi-bin/carddisp.pl?gene=ACTC1
SCARNA5	Small Cajal Body-Specific RNA 5	RNA Gene		28	GC02P233275	22.0423	https://www.genecards.org/cgi-bin/carddisp.pl?gene=SCARNA5
MIR103A1	MicroRNA 103a-1	RNA Gene		27	GC05M168560	22.0351	https://www.genecards.org/cgi-bin/carddisp.pl?gene=MIR103A1
HSPD1	Heat Shock Protein Family D (Hsp60) Member 1	Protein Coding	P10809	61	GC02M197486	22.0023	https://www.genecards.org/cgi-bin/carddisp.pl?gene=HSPD1
HAMP	Hepcidin Antimicrobial Peptide	Protein Coding	P81172	56	GC19P152385	21.9785	https://www.genecards.org/cgi-bin/carddisp.pl?gene=HAMP
TMEM216	Transmembrane Protein 216	Protein Coding	Q9P0N5	47	GC11P107409	21.9741	https://www.genecards.org/cgi-bin/carddisp.pl?gene=TMEM216
SLCO1B1	Solute Carrier Organic Anion Transporter Family Member 1B1	Protein Coding	Q9Y6L6	59	GC12P074424	21.9694	https://www.genecards.org/cgi-bin/carddisp.pl?gene=SLCO1B1
AKAP9	A-Kinase Anchoring Protein 9	Protein Coding	Q99996	54	GC07P091940	21.9691	https://www.genecards.org/cgi-bin/carddisp.pl?gene=AKAP9
MIR30D	MicroRNA 30d	RNA Gene		26	GC08M134804	21.9233	https://www.genecards.org/cgi-bin/carddisp.pl?gene=MIR30D
GAPDH	Glyceraldehyde-3-Phosphate Dehydrogenase	Protein Coding	P04406	64	GC12P074057	21.8954	https://www.genecards.org/cgi-bin/carddisp.pl?gene=GAPDH
CPOX	Coproporphyrinogen Oxidase	Protein Coding	P36551	58	GC03M098576	21.8942	https://www.genecards.org/cgi-bin/carddisp.pl?gene=CPOX
CKAP5	Cytoskeleton Associated Protein 5	Protein Coding	Q14008	54	GC11M139440	21.8835	https://www.genecards.org/cgi-bin/carddisp.pl?gene=CKAP5
HIF1A-AS2	HIF1A Antisense RNA 2	RNA Gene		23	GC14M061747	21.8784	https://www.genecards.org/cgi-bin/carddisp.pl?gene=HIF1A-AS2
FGF4	Fibroblast Growth Factor 4	Protein Coding	P08620	57	GC11M139942	21.8651	https://www.genecards.org/cgi-bin/carddisp.pl?gene=FGF4
SPEN	Spen Family Transcriptional Repressor	Protein Coding	Q96T58	52	GC01P075658	21.8611	https://www.genecards.org/cgi-bin/carddisp.pl?gene=SPEN
PRKCD	Protein Kinase C Delta	Protein Coding	Q05655	65	GC03P053156	21.8595	https://www.genecards.org/cgi-bin/carddisp.pl?gene=PRKCD
LCK	LCK Proto-Oncogene, Src Family Tyrosine Kinase	Protein Coding	P06239	65	GC01P032251	21.8473	https://www.genecards.org/cgi-bin/carddisp.pl?gene=LCK
HDAC9	Histone Deacetylase 9	Protein Coding	Q9UKV0	63	GC07P018086	21.8471	https://www.genecards.org/cgi-bin/carddisp.pl?gene=HDAC9
KITLG	KIT Ligand	Protein Coding	P21583	60	GC12M088492	21.8226	https://www.genecards.org/cgi-bin/carddisp.pl?gene=KITLG
TET2	Tet Methylcytosine Dioxygenase 2	Protein Coding	Q6N021	58	GC04P105145	21.8078	https://www.genecards.org/cgi-bin/carddisp.pl?gene=TET2
NOTCH4	Notch Receptor 4	Protein Coding	Q99466	60	GC06M106508	21.7961	https://www.genecards.org/cgi-bin/carddisp.pl?gene=NOTCH4
PTHLH	Parathyroid Hormone Like Hormone	Protein Coding	P12272	58	GC12M036019	21.7575	https://www.genecards.org/cgi-bin/carddisp.pl?gene=PTHLH
PDCD1LG2	Programmed Cell Death 1 Ligand 2	Protein Coding	Q9BQ51	56	GC09P005510	21.7548	https://www.genecards.org/cgi-bin/carddisp.pl?gene=PDCD1LG2
OTC	Ornithine Transcarbamylase	Protein Coding	P00480	60	GC0XP038345	21.7408	https://www.genecards.org/cgi-bin/carddisp.pl?gene=OTC
SQSTM1	Sequestosome 1	Protein Coding	Q13501	62	GC05P179806	21.7403	https://www.genecards.org/cgi-bin/carddisp.pl?gene=SQSTM1
ALPP	Alkaline Phosphatase, Placental	Protein Coding	P05187	57	GC02P232378	21.7338	https://www.genecards.org/cgi-bin/carddisp.pl?gene=ALPP
TNFSF11	TNF Superfamily Member 11	Protein Coding	O14788	62	GC13P042562	21.7175	https://www.genecards.org/cgi-bin/carddisp.pl?gene=TNFSF11
BDNF-AS	BDNF Antisense RNA	RNA Gene		31	GC11P027466	21.6895	https://www.genecards.org/cgi-bin/carddisp.pl?gene=BDNF-AS
PLA2G2A	Phospholipase A2 Group IIA	Protein Coding	P14555	60	GC01M019975	21.6799	https://www.genecards.org/cgi-bin/carddisp.pl?gene=PLA2G2A
KLRK1	Killer Cell Lectin Like Receptor K1	Protein Coding	P26718	52	GC12M035797	21.6745	https://www.genecards.org/cgi-bin/carddisp.pl?gene=KLRK1
HMGCR	3-Hydroxy-3-Methylglutaryl-CoA Reductase	Protein Coding	P04035	61	GC05P075336	21.6735	https://www.genecards.org/cgi-bin/carddisp.pl?gene=HMGCR
MME	Membrane Metalloendopeptidase	Protein Coding	P08473	62	GC03P155024	21.6375	https://www.genecards.org/cgi-bin/carddisp.pl?gene=MME
CAMTA1	Calmodulin Binding Transcription Activator 1	Protein Coding	Q9Y6Y1	52	GC01P075122	21.6342	https://www.genecards.org/cgi-bin/carddisp.pl?gene=CAMTA1
TYK2	Tyrosine Kinase 2	Protein Coding	P29597	66	GC19M010350	21.6297	https://www.genecards.org/cgi-bin/carddisp.pl?gene=TYK2
FOXE1	Forkhead Box E1	Protein Coding	O00358	52	GC09P097853	21.6244	https://www.genecards.org/cgi-bin/carddisp.pl?gene=FOXE1
MIR184	MicroRNA 184	RNA Gene		31	GC15P079209	21.6231	https://www.genecards.org/cgi-bin/carddisp.pl?gene=MIR184
COMT	Catechol-O-Methyltransferase	Protein Coding	P21964	64	GC22P019941	21.5916	https://www.genecards.org/cgi-bin/carddisp.pl?gene=COMT
CDC42	Cell Division Cycle 42	Protein Coding	P60953	63	GC01P022052	21.5869	https://www.genecards.org/cgi-bin/carddisp.pl?gene=CDC42
MIR508	MicroRNA 508	RNA Gene		24	GC0XM147236	21.5699	https://www.genecards.org/cgi-bin/carddisp.pl?gene=MIR508
PKD2	Polycystin 2, Transient Receptor Potential Cation Channel	Protein Coding	Q13563	61	GC04P088007	21.5585	https://www.genecards.org/cgi-bin/carddisp.pl?gene=PKD2
ANXA5	Annexin A5	Protein Coding	P08758	60	GC04M121667	21.5481	https://www.genecards.org/cgi-bin/carddisp.pl?gene=ANXA5
SERPINB4	Serpin Family B Member 4	Protein Coding	P48594	48	GC18M063637	21.5332	https://www.genecards.org/cgi-bin/carddisp.pl?gene=SERPINB4
CD80	CD80 Molecule	Protein Coding	P33681	55	GC03M119524	21.52	https://www.genecards.org/cgi-bin/carddisp.pl?gene=CD80
BCL2L11	BCL2 Like 11	Protein Coding	O43521	58	GC02P111119	21.5122	https://www.genecards.org/cgi-bin/carddisp.pl?gene=BCL2L11
DKK1	Dickkopf WNT Signaling Pathway Inhibitor 1	Protein Coding	O94907	57	GC10P052314	21.5015	https://www.genecards.org/cgi-bin/carddisp.pl?gene=DKK1
BAK1	BCL2 Antagonist/Killer 1	Protein Coding	Q16611	57	GC06M033572	21.4844	https://www.genecards.org/cgi-bin/carddisp.pl?gene=BAK1
CTCF	CCCTC-Binding Factor	Protein Coding	P49711	60	GC16P121886	21.4745	https://www.genecards.org/cgi-bin/carddisp.pl?gene=CTCF
MIR124-3	MicroRNA 124-3	RNA Gene		25	GC20P069251	21.4644	https://www.genecards.org/cgi-bin/carddisp.pl?gene=MIR124-3
SDCCAG8	SHH Signaling And Ciliogenesis Regulator SDCCAG8	Protein Coding	Q86SQ7	53	GC01P243255	21.463	https://www.genecards.org/cgi-bin/carddisp.pl?gene=SDCCAG8
FAH	Fumarylacetoacetate Hydrolase	Protein Coding	P16930	59	GC15P080152	21.4511	https://www.genecards.org/cgi-bin/carddisp.pl?gene=FAH
CCDC26	CCDC26 Long Non-Coding RNA	RNA Gene		33	GC08M137635	21.4273	https://www.genecards.org/cgi-bin/carddisp.pl?gene=CCDC26
UHRF1	Ubiquitin Like With PHD And Ring Finger Domains 1	Protein Coding	Q96T88	53	GC19P151545	21.4246	https://www.genecards.org/cgi-bin/carddisp.pl?gene=UHRF1
MIR500A	MicroRNA 500a	RNA Gene		25	GC0XP050008	21.4115	https://www.genecards.org/cgi-bin/carddisp.pl?gene=MIR500A
CDH2	Cadherin 2	Protein Coding	P19022	64	GC18M038314	21.3845	https://www.genecards.org/cgi-bin/carddisp.pl?gene=CDH2
MIR28	MicroRNA 28	RNA Gene		27	GC03P188688	21.3723	https://www.genecards.org/cgi-bin/carddisp.pl?gene=MIR28
BAD	BCL2 Associated Agonist Of Cell Death	Protein Coding	Q92934	57	GC11M139722	21.369	https://www.genecards.org/cgi-bin/carddisp.pl?gene=BAD
BMP7	Bone Morphogenetic Protein 7	Protein Coding	P18075	60	GC20M057168	21.358	https://www.genecards.org/cgi-bin/carddisp.pl?gene=BMP7
IFNGR1	Interferon Gamma Receptor 1	Protein Coding	P15260	64	GC06M137197	21.3426	https://www.genecards.org/cgi-bin/carddisp.pl?gene=IFNGR1
NPHP1	Nephrocystin 1	Protein Coding	O15259	55	GC02M110122	21.3297	https://www.genecards.org/cgi-bin/carddisp.pl?gene=NPHP1
POLG2	DNA Polymerase Gamma 2, Accessory Subunit	Protein Coding	Q9UHN1	53	GC17M064477	21.3293	https://www.genecards.org/cgi-bin/carddisp.pl?gene=POLG2
MIR663A	MicroRNA 663a	RNA Gene		23	GC20M026208	21.3272	https://www.genecards.org/cgi-bin/carddisp.pl?gene=MIR663A
TLR3	Toll Like Receptor 3	Protein Coding	O15455	64	GC04P186059	21.3177	https://www.genecards.org/cgi-bin/carddisp.pl?gene=TLR3
EIF2AK3	Eukaryotic Translation Initiation Factor 2 Alpha Kinase 3	Protein Coding	Q9NZJ5	63	GC02M088556	21.2956	https://www.genecards.org/cgi-bin/carddisp.pl?gene=EIF2AK3
NRP1	Neuropilin 1	Protein Coding	O14786	61	GC10M033177	21.2947	https://www.genecards.org/cgi-bin/carddisp.pl?gene=NRP1
TNFAIP3	TNF Alpha Induced Protein 3	Protein Coding	P21580	62	GC06P137866	21.282	https://www.genecards.org/cgi-bin/carddisp.pl?gene=TNFAIP3
RAD54B	RAD54 Homolog B	Protein Coding	Q9Y620	53	GC08M094371	21.2806	https://www.genecards.org/cgi-bin/carddisp.pl?gene=RAD54B
UROD	Uroporphyrinogen Decarboxylase	Protein Coding	P06132	57	GC01P077695	21.28	https://www.genecards.org/cgi-bin/carddisp.pl?gene=UROD
CHGA	Chromogranin A	Protein Coding	P10645	56	GC14P095285	21.2698	https://www.genecards.org/cgi-bin/carddisp.pl?gene=CHGA
YTHDC2	YTH N6-Methyladenosine RNA Binding Protein C2	Protein Coding	Q9H6S0	50	GC05P113513	21.2669	https://www.genecards.org/cgi-bin/carddisp.pl?gene=YTHDC2
DLL1	Delta Like Canonical Notch Ligand 1	Protein Coding	O00548	57	GC06M170282	21.2612	https://www.genecards.org/cgi-bin/carddisp.pl?gene=DLL1
IL3	Interleukin 3	Protein Coding	P08700	57	GC05P132060	21.2583	https://www.genecards.org/cgi-bin/carddisp.pl?gene=IL3
HADHA	Hydroxyacyl-CoA Dehydrogenase Trifunctional Multienzyme Complex Subunit Alpha	Protein Coding	P40939	59	GC02M026190	21.2567	https://www.genecards.org/cgi-bin/carddisp.pl?gene=HADHA
DLEU2	Deleted In Lymphocytic Leukemia 2	RNA Gene		30	GC13M049913	21.2504	https://www.genecards.org/cgi-bin/carddisp.pl?gene=DLEU2
BECN1	Beclin 1	Protein Coding	Q14457	59	GC17M042810	21.2279	https://www.genecards.org/cgi-bin/carddisp.pl?gene=BECN1
ANXA2	Annexin A2	Protein Coding	P07355	60	GC15M060347	21.2268	https://www.genecards.org/cgi-bin/carddisp.pl?gene=ANXA2
EPHA3	EPH Receptor A3	Protein Coding	P29320	60	GC03P089077	21.2016	https://www.genecards.org/cgi-bin/carddisp.pl?gene=EPHA3
MYH11	Myosin Heavy Chain 11	Protein Coding	P35749	59	GC16M050383	21.2009	https://www.genecards.org/cgi-bin/carddisp.pl?gene=MYH11
MIR432	MicroRNA 432	RNA Gene		27	GC14P120348	21.1464	https://www.genecards.org/cgi-bin/carddisp.pl?gene=MIR432
FGF10	Fibroblast Growth Factor 10	Protein Coding	O15520	60	GC05M045229	21.1377	https://www.genecards.org/cgi-bin/carddisp.pl?gene=FGF10
ARAF	A-Raf Proto-Oncogene, Serine/Threonine Kinase	Protein Coding	P10398	60	GC0XP060810	21.1285	https://www.genecards.org/cgi-bin/carddisp.pl?gene=ARAF
NPHP3-AS1	NPHP3 Antisense RNA 1	RNA Gene		23	GC03P132721	21.1077	https://www.genecards.org/cgi-bin/carddisp.pl?gene=NPHP3-AS1
MIF	Macrophage Migration Inhibitory Factor	Protein Coding	P14174	61	GC22P023894	21.1016	https://www.genecards.org/cgi-bin/carddisp.pl?gene=MIF
TBX3	T-Box Transcription Factor 3	Protein Coding	O15119	57	GC12M114670	21.1008	https://www.genecards.org/cgi-bin/carddisp.pl?gene=TBX3
PTPRD	Protein Tyrosine Phosphatase Receptor Type D	Protein Coding	P23468	58	GC09M008307	21.0992	https://www.genecards.org/cgi-bin/carddisp.pl?gene=PTPRD
EGR1	Early Growth Response 1	Protein Coding	P18146	57	GC05P138465	21.0943	https://www.genecards.org/cgi-bin/carddisp.pl?gene=EGR1
GATA1	GATA Binding Protein 1	Protein Coding	P15976	59	GC0XP048786	21.0721	https://www.genecards.org/cgi-bin/carddisp.pl?gene=GATA1
BCR	BCR Activator Of RhoGEF And GTPase	Protein Coding	P11274	65	GC22P023179	21.0373	https://www.genecards.org/cgi-bin/carddisp.pl?gene=BCR
MIR190A	MicroRNA 190a	RNA Gene		28	GC15P199106	21.0348	https://www.genecards.org/cgi-bin/carddisp.pl?gene=MIR190A
SNHG3	Small Nucleolar RNA Host Gene 3	RNA Gene		30	GC01P076549	21.0264	https://www.genecards.org/cgi-bin/carddisp.pl?gene=SNHG3
PLCG1	Phospholipase C Gamma 1	Protein Coding	P19174	62	GC20P041136	21.0124	https://www.genecards.org/cgi-bin/carddisp.pl?gene=PLCG1
FOXA2	Forkhead Box A2	Protein Coding	Q9Y261	60	GC20M022581	21.0121	https://www.genecards.org/cgi-bin/carddisp.pl?gene=FOXA2
BID	BH3 Interacting Domain Death Agonist	Protein Coding	P55957	58	GC22M017734	20.9805	https://www.genecards.org/cgi-bin/carddisp.pl?gene=BID
PAX8	Paired Box 8	Protein Coding	Q06710	58	GC02M113215	20.9332	https://www.genecards.org/cgi-bin/carddisp.pl?gene=PAX8
MIR340	MicroRNA 340	RNA Gene		28	GC05M180015	20.9179	https://www.genecards.org/cgi-bin/carddisp.pl?gene=MIR340
HEIH	Hepatocellular Carcinoma Up-Regulated EZH2-Associated Long Non-Coding RNA	RNA Gene		21	GC05M183429	20.9056	https://www.genecards.org/cgi-bin/carddisp.pl?gene=HEIH
EXO1	Exonuclease 1	Protein Coding	Q9UQ84	56	GC01P241847	20.9004	https://www.genecards.org/cgi-bin/carddisp.pl?gene=EXO1
EZR	Ezrin	Protein Coding	P15311	59	GC06M158765	20.8919	https://www.genecards.org/cgi-bin/carddisp.pl?gene=EZR
PAX5	Paired Box 5	Protein Coding	Q02548	60	GC09M037145	20.88	https://www.genecards.org/cgi-bin/carddisp.pl?gene=PAX5
EDN1	Endothelin 1	Protein Coding	P05305	61	GC06P012910	20.8737	https://www.genecards.org/cgi-bin/carddisp.pl?gene=EDN1
ANGPT2	Angiopoietin 2	Protein Coding	O15123	61	GC08M006499	20.872	https://www.genecards.org/cgi-bin/carddisp.pl?gene=ANGPT2
KIR3DL1	Killer Cell Immunoglobulin Like Receptor, Three Ig Domains And Long Cytoplasmic Tail 1	Protein Coding	P43629	51	GC19P153117	20.8633	https://www.genecards.org/cgi-bin/carddisp.pl?gene=KIR3DL1
ZNF224	Zinc Finger Protein 224	Protein Coding	Q9NZL3	47	GC19P044094	20.8076	https://www.genecards.org/cgi-bin/carddisp.pl?gene=ZNF224
THBS4	Thrombospondin 4	Protein Coding	P35443	55	GC05P079991	20.7979	https://www.genecards.org/cgi-bin/carddisp.pl?gene=THBS4
ETV4	ETS Variant Transcription Factor 4	Protein Coding	P43268	54	GC17M043527	20.7946	https://www.genecards.org/cgi-bin/carddisp.pl?gene=ETV4
LINC01138	Long Intergenic Non-Protein Coding RNA 1138	RNA Gene		23	GC01M167116	20.765	https://www.genecards.org/cgi-bin/carddisp.pl?gene=LINC01138
HDAC4	Histone Deacetylase 4	Protein Coding	P56524	65	GC02M239048	20.7642	https://www.genecards.org/cgi-bin/carddisp.pl?gene=HDAC4
LAMTOR5	Late Endosomal/Lysosomal Adaptor, MAPK And MTOR Activator 5	Protein Coding	O43504	45	GC01M110401	20.7525	https://www.genecards.org/cgi-bin/carddisp.pl?gene=LAMTOR5
CPS1	Carbamoyl-Phosphate Synthase 1	Protein Coding	P31327	61	GC02P210477	20.7429	https://www.genecards.org/cgi-bin/carddisp.pl?gene=CPS1
GUSB	Glucuronidase Beta	Protein Coding	P08236	62	GC07M065960	20.738	https://www.genecards.org/cgi-bin/carddisp.pl?gene=GUSB
HABP2	Hyaluronan Binding Protein 2	Protein Coding	Q14520	58	GC10P113550	20.7314	https://www.genecards.org/cgi-bin/carddisp.pl?gene=HABP2
PIK3R2	Phosphoinositide-3-Kinase Regulatory Subunit 2	Protein Coding	O00459	62	GC19P018153	20.7043	https://www.genecards.org/cgi-bin/carddisp.pl?gene=PIK3R2
BMP4	Bone Morphogenetic Protein 4	Protein Coding	P12644	62	GC14M053949	20.7004	https://www.genecards.org/cgi-bin/carddisp.pl?gene=BMP4
PRC1-AS1	PRC1 Antisense RNA 1	RNA Gene		20	GC15P090966	20.6902	https://www.genecards.org/cgi-bin/carddisp.pl?gene=PRC1-AS1
HOXA13	Homeobox A13	Protein Coding	P31271	52	GC07M028230	20.6848	https://www.genecards.org/cgi-bin/carddisp.pl?gene=HOXA13
TPM1	Tropomyosin 1	Protein Coding	P09493	61	GC15P200889	20.6794	https://www.genecards.org/cgi-bin/carddisp.pl?gene=TPM1
MTR	5-Methyltetrahydrofolate-Homocysteine Methyltransferase	Protein Coding	Q99707	61	GC01P236795	20.6736	https://www.genecards.org/cgi-bin/carddisp.pl?gene=MTR
TRB	T Cell Receptor Beta Locus	Protein Coding	P0DSE2	29	GC07P167785	20.6576	https://www.genecards.org/cgi-bin/carddisp.pl?gene=TRB
CXCR3	C-X-C Motif Chemokine Receptor 3	Protein Coding	P49682	58	GC0XM071615	20.6555	https://www.genecards.org/cgi-bin/carddisp.pl?gene=CXCR3
CDX2	Caudal Type Homeobox 2	Protein Coding	Q99626	54	GC13M027962	20.591	https://www.genecards.org/cgi-bin/carddisp.pl?gene=CDX2
MIR129-1	MicroRNA 129-1	RNA Gene		26	GC07P128207	20.5807	https://www.genecards.org/cgi-bin/carddisp.pl?gene=MIR129-1
ASS1	Argininosuccinate Synthase 1	Protein Coding	P00966	62	GC09P130444	20.5748	https://www.genecards.org/cgi-bin/carddisp.pl?gene=ASS1
ELANE	Elastase, Neutrophil Expressed	Protein Coding	P08246	64	GC19P151362	20.5742	https://www.genecards.org/cgi-bin/carddisp.pl?gene=ELANE
INVS	Inversin	Protein Coding	Q9Y283	57	GC09P100099	20.569	https://www.genecards.org/cgi-bin/carddisp.pl?gene=INVS
CYP2C19	Cytochrome P450 Family 2 Subfamily C Member 19	Protein Coding	P33261	58	GC10P094762	20.5601	https://www.genecards.org/cgi-bin/carddisp.pl?gene=CYP2C19
MTA1	Metastasis Associated 1	Protein Coding	Q13330	54	GC14P105419	20.5534	https://www.genecards.org/cgi-bin/carddisp.pl?gene=MTA1
LRP5	LDL Receptor Related Protein 5	Protein Coding	O75197	62	GC11P068298	20.5518	https://www.genecards.org/cgi-bin/carddisp.pl?gene=LRP5
RTEL1	Regulator Of Telomere Elongation Helicase 1	Protein Coding	Q9NZ71	54	GC20P069269	20.5304	https://www.genecards.org/cgi-bin/carddisp.pl?gene=RTEL1
PPOX	Protoporphyrinogen Oxidase	Protein Coding	P50336	57	GC01P177000	20.5211	https://www.genecards.org/cgi-bin/carddisp.pl?gene=PPOX
SREBF1	Sterol Regulatory Element Binding Transcription Factor 1	Protein Coding	P36956	61	GC17M017810	20.5174	https://www.genecards.org/cgi-bin/carddisp.pl?gene=SREBF1
EGOT	Eosinophil Granule Ontogeny Transcript	RNA Gene		28	GC03M004740	20.5155	https://www.genecards.org/cgi-bin/carddisp.pl?gene=EGOT
AHCY	Adenosylhomocysteinase	Protein Coding	P23526	61	GC20M036781	20.499	https://www.genecards.org/cgi-bin/carddisp.pl?gene=AHCY
MDM4	MDM4 Regulator Of P53	Protein Coding	O15151	59	GC01P204516	20.4986	https://www.genecards.org/cgi-bin/carddisp.pl?gene=MDM4
CD46	CD46 Molecule	Protein Coding	P15529	61	GC01P207752	20.4932	https://www.genecards.org/cgi-bin/carddisp.pl?gene=CD46
ALDOA	Aldolase, Fructose-Bisphosphate A	Protein Coding	P04075	62	GC16P030064	20.4916	https://www.genecards.org/cgi-bin/carddisp.pl?gene=ALDOA
PTH	Parathyroid Hormone	Protein Coding	P01270	58	GC11M013492	20.4908	https://www.genecards.org/cgi-bin/carddisp.pl?gene=PTH
TGFB3	Transforming Growth Factor Beta 3	Protein Coding	P10600	60	GC14M075958	20.483	https://www.genecards.org/cgi-bin/carddisp.pl?gene=TGFB3
XRCC6	X-Ray Repair Cross Complementing 6	Protein Coding	P12956	58	GC22P092280	20.4818	https://www.genecards.org/cgi-bin/carddisp.pl?gene=XRCC6
TINF2	TERF1 Interacting Nuclear Factor 2	Protein Coding	Q9BSI4	53	GC14M028843	20.4696	https://www.genecards.org/cgi-bin/carddisp.pl?gene=TINF2
CD86	CD86 Molecule	Protein Coding	P42081	57	GC03P122055	20.4654	https://www.genecards.org/cgi-bin/carddisp.pl?gene=CD86
MNX1-AS1	MNX1 Antisense RNA 1 (Head To Head)	RNA Gene		25	GC07P166157	20.4603	https://www.genecards.org/cgi-bin/carddisp.pl?gene=MNX1-AS1
PAK1	P21 (RAC1) Activated Kinase 1	Protein Coding	Q13153	64	GC11M140142	20.447	https://www.genecards.org/cgi-bin/carddisp.pl?gene=PAK1
IRF3	Interferon Regulatory Factor 3	Protein Coding	Q14653	58	GC19M049659	20.4416	https://www.genecards.org/cgi-bin/carddisp.pl?gene=IRF3
IL15	Interleukin 15	Protein Coding	P40933	55	GC04P141636	20.4394	https://www.genecards.org/cgi-bin/carddisp.pl?gene=IL15
PREX2	Phosphatidylinositol-3,4,5-Trisphosphate Dependent Rac Exchange Factor 2	Protein Coding	Q70Z35	52	GC08P067952	20.4387	https://www.genecards.org/cgi-bin/carddisp.pl?gene=PREX2
U2AF1	U2 Small Nuclear RNA Auxiliary Factor 1	Protein Coding	Q01081	55	GC21M043092	20.4305	https://www.genecards.org/cgi-bin/carddisp.pl?gene=U2AF1
ITGA6	Integrin Subunit Alpha 6	Protein Coding	P23229	62	GC02P172244	20.3935	https://www.genecards.org/cgi-bin/carddisp.pl?gene=ITGA6
MIR181B2	MicroRNA 181b-2	RNA Gene		27	GC09P124693	20.391	https://www.genecards.org/cgi-bin/carddisp.pl?gene=MIR181B2
MIR4435-2HG	MIR4435-2 Host Gene	RNA Gene		25	GC02M114077	20.3862	https://www.genecards.org/cgi-bin/carddisp.pl?gene=MIR4435-2HG
STAT6	Signal Transducer And Activator Of Transcription 6	Protein Coding	P42226	64	GC12M057095	20.3844	https://www.genecards.org/cgi-bin/carddisp.pl?gene=STAT6
MX1	MX Dynamin Like GTPase 1	Protein Coding	P20591	52	GC21P041420	20.3779	https://www.genecards.org/cgi-bin/carddisp.pl?gene=MX1
DAPK1	Death Associated Protein Kinase 1	Protein Coding	P53355	62	GC09P087497	20.3545	https://www.genecards.org/cgi-bin/carddisp.pl?gene=DAPK1
ITGA5	Integrin Subunit Alpha 5	Protein Coding	P08648	60	GC12M060327	20.3462	https://www.genecards.org/cgi-bin/carddisp.pl?gene=ITGA5
PTPRJ	Protein Tyrosine Phosphatase Receptor Type J	Protein Coding	Q12913	60	GC11P049139	20.344	https://www.genecards.org/cgi-bin/carddisp.pl?gene=PTPRJ
HP	Haptoglobin	Protein Coding	P00738	58	GC16P122099	20.3356	https://www.genecards.org/cgi-bin/carddisp.pl?gene=HP
FGF19	Fibroblast Growth Factor 19	Protein Coding	O95750	57	GC11M139938	20.3347	https://www.genecards.org/cgi-bin/carddisp.pl?gene=FGF19
FLNA	Filamin A	Protein Coding	P21333	62	GC0XM154348	20.3302	https://www.genecards.org/cgi-bin/carddisp.pl?gene=FLNA
KIR2DL3	Killer Cell Immunoglobulin Like Receptor, Two Ig Domains And Long Cytoplasmic Tail 3	Protein Coding	P43628	48	GC19P154056	20.319	https://www.genecards.org/cgi-bin/carddisp.pl?gene=KIR2DL3
PRECSIT	P53 Regulated Carcinoma Associated Stat3 Activating Long Intergenic Non-Protein Coding Transcript	RNA Gene		26	GC13M110891	20.296	https://www.genecards.org/cgi-bin/carddisp.pl?gene=PRECSIT
VEGFD	Vascular Endothelial Growth Factor D	Protein Coding	O43915	53	GC0XM015345	20.2825	https://www.genecards.org/cgi-bin/carddisp.pl?gene=VEGFD
NPHP4	Nephrocystin 4	Protein Coding	O75161	52	GC01M022279	20.2754	https://www.genecards.org/cgi-bin/carddisp.pl?gene=NPHP4
PLAT	Plasminogen Activator, Tissue Type	Protein Coding	P00750	62	GC08M042174	20.268	https://www.genecards.org/cgi-bin/carddisp.pl?gene=PLAT
YBX1	Y-Box Binding Protein 1	Protein Coding	P67809	54	GC01P042682	20.2669	https://www.genecards.org/cgi-bin/carddisp.pl?gene=YBX1
SH2B3	SH2B Adaptor Protein 3	Protein Coding	Q9UQQ2	59	GC12P111405	20.265	https://www.genecards.org/cgi-bin/carddisp.pl?gene=SH2B3
PIM1	Pim-1 Proto-Oncogene, Serine/Threonine Kinase	Protein Coding	P11309	62	GC06P182028	20.2555	https://www.genecards.org/cgi-bin/carddisp.pl?gene=PIM1
USP28	Ubiquitin Specific Peptidase 28	Protein Coding	Q96RU2	52	GC11M113797	20.2085	https://www.genecards.org/cgi-bin/carddisp.pl?gene=USP28
REST	RE1 Silencing Transcription Factor	Protein Coding	Q13127	55	GC04P056907	20.2066	https://www.genecards.org/cgi-bin/carddisp.pl?gene=REST
ITGAV	Integrin Subunit Alpha V	Protein Coding	P06756	61	GC02P186589	20.1816	https://www.genecards.org/cgi-bin/carddisp.pl?gene=ITGAV
CAT	Catalase	Protein Coding	P04040	64	GC11P034460	20.18	https://www.genecards.org/cgi-bin/carddisp.pl?gene=CAT
IKBKG	Inhibitor Of Nuclear Factor Kappa B Kinase Regulatory Subunit Gamma	Protein Coding	Q9Y6K9	61	GC0XP154541	20.1761	https://www.genecards.org/cgi-bin/carddisp.pl?gene=IKBKG
MIR515-1	MicroRNA 515-1	RNA Gene		25	GC19P053679	20.1694	https://www.genecards.org/cgi-bin/carddisp.pl?gene=MIR515-1
EWSR1	EWS RNA Binding Protein 1	Protein Coding	Q01844	57	GC22P091880	20.1679	https://www.genecards.org/cgi-bin/carddisp.pl?gene=EWSR1
CLU	Clusterin	Protein Coding	P10909	60	GC08M027596	20.166	https://www.genecards.org/cgi-bin/carddisp.pl?gene=CLU
CYP3A5	Cytochrome P450 Family 3 Subfamily A Member 5	Protein Coding	P20815	58	GC07M099648	20.1492	https://www.genecards.org/cgi-bin/carddisp.pl?gene=CYP3A5
ATRIP	ATR Interacting Protein	Protein Coding	Q8WXE1	55	GC03P064966	20.1425	https://www.genecards.org/cgi-bin/carddisp.pl?gene=ATRIP
BRD4	Bromodomain Containing 4	Protein Coding	O60885	60	GC19M108289	20.1354	https://www.genecards.org/cgi-bin/carddisp.pl?gene=BRD4
PSMB8	Proteasome 20S Subunit Beta 8	Protein Coding	P28062	62	GC06M032840	20.129	https://www.genecards.org/cgi-bin/carddisp.pl?gene=PSMB8
SLC5A5	Solute Carrier Family 5 Member 5	Protein Coding	Q92911	57	GC19P152094	20.125	https://www.genecards.org/cgi-bin/carddisp.pl?gene=SLC5A5
NQO2	N-Ribosyldihydronicotinamide:Quinone Dehydrogenase 2	Protein Coding	P16083	58	GC06P009342	20.1119	https://www.genecards.org/cgi-bin/carddisp.pl?gene=NQO2
INPP5E	Inositol Polyphosphate-5-Phosphatase E	Protein Coding	Q9NRR6	52	GC09M136428	20.1089	https://www.genecards.org/cgi-bin/carddisp.pl?gene=INPP5E
LINC00941	Long Intergenic Non-Protein Coding RNA 941	RNA Gene		22	GC12P074586	20.1021	https://www.genecards.org/cgi-bin/carddisp.pl?gene=LINC00941
DKC1	Dyskerin Pseudouridine Synthase 1	Protein Coding	O60832	60	GC0XP154762	20.0953	https://www.genecards.org/cgi-bin/carddisp.pl?gene=DKC1
CCR7	C-C Motif Chemokine Receptor 7	Protein Coding	P32248	57	GC17M097145	20.0941	https://www.genecards.org/cgi-bin/carddisp.pl?gene=CCR7
ATP4A	ATPase H+/K+ Transporting Subunit Alpha	Protein Coding	P20648	54	GC19M109447	20.0935	https://www.genecards.org/cgi-bin/carddisp.pl?gene=ATP4A
BBS1	Bardet-Biedl Syndrome 1	Protein Coding	Q8NFJ9	52	GC11P107927	20.0877	https://www.genecards.org/cgi-bin/carddisp.pl?gene=BBS1
MAML1	Mastermind Like Transcriptional Coactivator 1	Protein Coding	Q92585	53	GC05P179732	20.078	https://www.genecards.org/cgi-bin/carddisp.pl?gene=MAML1
FTX	FTX Transcript, XIST Regulator	RNA Gene		28	GC0XM074019	20.0774	https://www.genecards.org/cgi-bin/carddisp.pl?gene=FTX
CD79A	CD79a Molecule	Protein Coding	P11912	61	GC19P041877	20.0551	https://www.genecards.org/cgi-bin/carddisp.pl?gene=CD79A
NR1I2	Nuclear Receptor Subfamily 1 Group I Member 2	Protein Coding	O75469	55	GC03P119780	20.0411	https://www.genecards.org/cgi-bin/carddisp.pl?gene=NR1I2
CUL1	Cullin 1	Protein Coding	Q13616	58	GC07P148697	20.0404	https://www.genecards.org/cgi-bin/carddisp.pl?gene=CUL1
ING1	Inhibitor Of Growth Family Member 1	Protein Coding	Q9UK53	55	GC13P110712	20.0266	https://www.genecards.org/cgi-bin/carddisp.pl?gene=ING1
PTCH2	Patched 2	Protein Coding	Q9Y6C5	57	GC01M044819	20.0159	https://www.genecards.org/cgi-bin/carddisp.pl?gene=PTCH2
IL2RB	Interleukin 2 Receptor Subunit Beta	Protein Coding	P14784	62	GC22M086125	20.0151	https://www.genecards.org/cgi-bin/carddisp.pl?gene=IL2RB
ID1	Inhibitor Of DNA Binding 1	Protein Coding	P41134	54	GC20P053053	20.0088	https://www.genecards.org/cgi-bin/carddisp.pl?gene=ID1
NCAM1	Neural Cell Adhesion Molecule 1	Protein Coding	P13591	61	GC11P112961	20.0053	https://www.genecards.org/cgi-bin/carddisp.pl?gene=NCAM1
TFAP2A	Transcription Factor AP-2 Alpha	Protein Coding	P05549	60	GC06M010393	20.0049	https://www.genecards.org/cgi-bin/carddisp.pl?gene=TFAP2A
CTC1	CST Telomere Replication Complex Component 1	Protein Coding	Q2NKJ3	48	GC17M096249	19.9968	https://www.genecards.org/cgi-bin/carddisp.pl?gene=CTC1
NBAT1	Neuroblastoma Associated Transcript 1	RNA Gene		25	GC06M022513	19.9747	https://www.genecards.org/cgi-bin/carddisp.pl?gene=NBAT1
BIRC2	Baculoviral IAP Repeat Containing 2	Protein Coding	Q13490	61	GC11P102347	19.9704	https://www.genecards.org/cgi-bin/carddisp.pl?gene=BIRC2
TEK	TEK Receptor Tyrosine Kinase	Protein Coding	Q02763	64	GC09P027109	19.9448	https://www.genecards.org/cgi-bin/carddisp.pl?gene=TEK
ITGB3	Integrin Subunit Beta 3	Protein Coding	P05106	65	GC17P155043	19.9349	https://www.genecards.org/cgi-bin/carddisp.pl?gene=ITGB3
PHGDH	Phosphoglycerate Dehydrogenase	Protein Coding	O43175	62	GC01P119724	19.9202	https://www.genecards.org/cgi-bin/carddisp.pl?gene=PHGDH
CEACAM3	CEA Cell Adhesion Molecule 3	Protein Coding	P40198	55	GC19P041796	19.9173	https://www.genecards.org/cgi-bin/carddisp.pl?gene=CEACAM3
MIR196A1	MicroRNA 196a-1	RNA Gene		30	GC17M048632	19.9143	https://www.genecards.org/cgi-bin/carddisp.pl?gene=MIR196A1
KDM1A	Lysine Demethylase 1A	Protein Coding	O60341	61	GC01P023019	19.8695	https://www.genecards.org/cgi-bin/carddisp.pl?gene=KDM1A
PYHIN1	Pyrin And HIN Domain Family Member 1	Protein Coding	Q6K0P9	48	GC01P176918	19.864	https://www.genecards.org/cgi-bin/carddisp.pl?gene=PYHIN1
HNRNPK	Heterogeneous Nuclear Ribonucleoprotein K	Protein Coding	P61978	58	GC09M121666	19.8493	https://www.genecards.org/cgi-bin/carddisp.pl?gene=HNRNPK
CDH3	Cadherin 3	Protein Coding	P22223	60	GC16P121938	19.8359	https://www.genecards.org/cgi-bin/carddisp.pl?gene=CDH3
SF3B1	Splicing Factor 3b Subunit 1	Protein Coding	O75533	57	GC02M197492	19.8211	https://www.genecards.org/cgi-bin/carddisp.pl?gene=SF3B1
HBEGF	Heparin Binding EGF Like Growth Factor	Protein Coding	Q99075	57	GC05M140332	19.819	https://www.genecards.org/cgi-bin/carddisp.pl?gene=HBEGF
DCK	Deoxycytidine Kinase	Protein Coding	P27707	57	GC04P070992	19.8182	https://www.genecards.org/cgi-bin/carddisp.pl?gene=DCK
UGT1A7	UDP Glucuronosyltransferase Family 1 Member A7	Protein Coding	Q9HAW7	52	GC02P233681	19.8042	https://www.genecards.org/cgi-bin/carddisp.pl?gene=UGT1A7
KCNH2	Potassium Voltage-Gated Channel Subfamily H Member 2	Protein Coding	Q12809	63	GC07M150944	19.7907	https://www.genecards.org/cgi-bin/carddisp.pl?gene=KCNH2
IGFBP1	Insulin Like Growth Factor Binding Protein 1	Protein Coding	P08833	55	GC07P051058	19.7821	https://www.genecards.org/cgi-bin/carddisp.pl?gene=IGFBP1
PPP1R3C	Protein Phosphatase 1 Regulatory Subunit 3C	Protein Coding	Q9UQK1	51	GC10M091628	19.7602	https://www.genecards.org/cgi-bin/carddisp.pl?gene=PPP1R3C
FAP	Fibroblast Activation Protein Alpha	Protein Coding	Q12884	59	GC02M162170	19.7558	https://www.genecards.org/cgi-bin/carddisp.pl?gene=FAP
MIR29B1	MicroRNA 29b-1	RNA Gene		28	GC07M130877	19.748	https://www.genecards.org/cgi-bin/carddisp.pl?gene=MIR29B1
CD55	CD55 Molecule (Cromer Blood Group)	Protein Coding	P08174	62	GC01P207321	19.7478	https://www.genecards.org/cgi-bin/carddisp.pl?gene=CD55
TXN	Thioredoxin	Protein Coding	P10599	59	GC09M110243	19.7261	https://www.genecards.org/cgi-bin/carddisp.pl?gene=TXN
GJB2	Gap Junction Protein Beta 2	Protein Coding	P29033	58	GC13M020187	19.7196	https://www.genecards.org/cgi-bin/carddisp.pl?gene=GJB2
IQCB1	IQ Motif Containing B1	Protein Coding	Q15051	54	GC03M121769	19.6926	https://www.genecards.org/cgi-bin/carddisp.pl?gene=IQCB1
SUZ12	SUZ12 Polycomb Repressive Complex 2 Subunit	Protein Coding	Q15022	55	GC17P031937	19.6699	https://www.genecards.org/cgi-bin/carddisp.pl?gene=SUZ12
TGIF1	TGFB Induced Factor Homeobox 1	Protein Coding	Q15583	57	GC18P003411	19.6698	https://www.genecards.org/cgi-bin/carddisp.pl?gene=TGIF1
NFKB2	Nuclear Factor Kappa B Subunit 2	Protein Coding	Q00653	65	GC10P102394	19.659	https://www.genecards.org/cgi-bin/carddisp.pl?gene=NFKB2
CTSE	Cathepsin E	Protein Coding	P14091	55	GC01M206009	19.657	https://www.genecards.org/cgi-bin/carddisp.pl?gene=CTSE
RRAS	RAS Related	Protein Coding	P10301	54	GC19M049635	19.6303	https://www.genecards.org/cgi-bin/carddisp.pl?gene=RRAS
PHKA2	Phosphorylase Kinase Regulatory Subunit Alpha 2	Protein Coding	P46019	56	GC0XM018892	19.6263	https://www.genecards.org/cgi-bin/carddisp.pl?gene=PHKA2
VEGFB	Vascular Endothelial Growth Factor B	Protein Coding	P49765	56	GC11P064234	19.6186	https://www.genecards.org/cgi-bin/carddisp.pl?gene=VEGFB
INHBA	Inhibin Subunit Beta A	Protein Coding	P08476	57	GC07M041670	19.618	https://www.genecards.org/cgi-bin/carddisp.pl?gene=INHBA
PARD3	Par-3 Family Cell Polarity Regulator	Protein Coding	Q8TEW0	54	GC10M037208	19.603	https://www.genecards.org/cgi-bin/carddisp.pl?gene=PARD3
LINC01133	Long Intergenic Non-Protein Coding RNA 1133	RNA Gene		22	GC01P176940	19.6017	https://www.genecards.org/cgi-bin/carddisp.pl?gene=LINC01133
SLC25A15	Solute Carrier Family 25 Member 15	Protein Coding	Q9Y619	57	GC13P040789	19.5925	https://www.genecards.org/cgi-bin/carddisp.pl?gene=SLC25A15
LGALS1	Galectin 1	Protein Coding	P09382	56	GC22P037675	19.5829	https://www.genecards.org/cgi-bin/carddisp.pl?gene=LGALS1
TRAF5	TNF Receptor Associated Factor 5	Protein Coding	O00463	54	GC01P211326	19.5632	https://www.genecards.org/cgi-bin/carddisp.pl?gene=TRAF5
OXA1L	OXA1L Mitochondrial Inner Membrane Insertase	Protein Coding	Q15070	51	GC14P022766	19.5534	https://www.genecards.org/cgi-bin/carddisp.pl?gene=OXA1L
DDIT3	DNA Damage Inducible Transcript 3	Protein Coding	P35638	59	GC12M057516	19.5502	https://www.genecards.org/cgi-bin/carddisp.pl?gene=DDIT3
MAP3K8	Mitogen-Activated Protein Kinase Kinase Kinase 8	Protein Coding	P41279	58	GC10P031237	19.5494	https://www.genecards.org/cgi-bin/carddisp.pl?gene=MAP3K8
BTNL2	Butyrophilin Like 2	Protein Coding	Q9UIR0	52	GC06M032393	19.5367	https://www.genecards.org/cgi-bin/carddisp.pl?gene=BTNL2
SOS2	SOS Ras/Rho Guanine Nucleotide Exchange Factor 2	Protein Coding	Q07890	57	GC14M050117	19.5365	https://www.genecards.org/cgi-bin/carddisp.pl?gene=SOS2
CTSB	Cathepsin B	Protein Coding	P07858	64	GC08M011842	19.5334	https://www.genecards.org/cgi-bin/carddisp.pl?gene=CTSB
VWF	Von Willebrand Factor	Protein Coding	P04275	61	GC12M035631	19.5307	https://www.genecards.org/cgi-bin/carddisp.pl?gene=VWF
RAG1	Recombination Activating 1	Protein Coding	P15918	56	GC11P036554	19.5268	https://www.genecards.org/cgi-bin/carddisp.pl?gene=RAG1
GRWD1	Glutamate Rich WD Repeat Containing 1	Protein Coding	Q9BQ67	48	GC19P048445	19.5007	https://www.genecards.org/cgi-bin/carddisp.pl?gene=GRWD1
CACNA2D1	Calcium Voltage-Gated Channel Auxiliary Subunit Alpha2delta 1	Protein Coding	P54289	59	GC07M081946	19.4687	https://www.genecards.org/cgi-bin/carddisp.pl?gene=CACNA2D1
GZMB	Granzyme B	Protein Coding	P10144	60	GC14M024630	19.4605	https://www.genecards.org/cgi-bin/carddisp.pl?gene=GZMB
SPARC	Secreted Protein Acidic And Cysteine Rich	Protein Coding	P09486	62	GC05M151661	19.445	https://www.genecards.org/cgi-bin/carddisp.pl?gene=SPARC
FGF1	Fibroblast Growth Factor 1	Protein Coding	P05230	60	GC05M142555	19.4424	https://www.genecards.org/cgi-bin/carddisp.pl?gene=FGF1
PRKD1	Protein Kinase D1	Protein Coding	Q15139	62	GC14M029576	19.4397	https://www.genecards.org/cgi-bin/carddisp.pl?gene=PRKD1
PTPN12	Protein Tyrosine Phosphatase Non-Receptor Type 12	Protein Coding	Q05209	60	GC07P077537	19.4382	https://www.genecards.org/cgi-bin/carddisp.pl?gene=PTPN12
STAG2	STAG2 Cohesin Complex Component	Protein Coding	Q8N3U4	58	GC0XP123960	19.4375	https://www.genecards.org/cgi-bin/carddisp.pl?gene=STAG2
RIGI	RNA Sensor RIG-I	Protein Coding	O95786	60	GC09M032561	19.4346	https://www.genecards.org/cgi-bin/carddisp.pl?gene=RIGI
DPP4	Dipeptidyl Peptidase 4	Protein Coding	P27487	62	GC02M161992	19.4205	https://www.genecards.org/cgi-bin/carddisp.pl?gene=DPP4
LINC01234	Long Intergenic Non-Protein Coding RNA 1234	RNA Gene		25	GC12M113584	19.418	https://www.genecards.org/cgi-bin/carddisp.pl?gene=LINC01234
CYP2B6	Cytochrome P450 Family 2 Subfamily B Member 6	Protein Coding	P20813	59	GC19P040991	19.3995	https://www.genecards.org/cgi-bin/carddisp.pl?gene=CYP2B6
SNORD15A	Small Nucleolar RNA, C/D Box 15A	RNA Gene		25	GC11P075400	19.3911	https://www.genecards.org/cgi-bin/carddisp.pl?gene=SNORD15A
PEG10	Paternally Expressed 10	Protein Coding	Q86TG7	52	GC07P094656	19.3714	https://www.genecards.org/cgi-bin/carddisp.pl?gene=PEG10
PHKG2	Phosphorylase Kinase Catalytic Subunit Gamma 2	Protein Coding	P15735	58	GC16P121066	19.3687	https://www.genecards.org/cgi-bin/carddisp.pl?gene=PHKG2
GATA6	GATA Binding Protein 6	Protein Coding	Q92908	60	GC18P022169	19.3652	https://www.genecards.org/cgi-bin/carddisp.pl?gene=GATA6
HDAC2	Histone Deacetylase 2	Protein Coding	Q92769	65	GC06M113933	19.3637	https://www.genecards.org/cgi-bin/carddisp.pl?gene=HDAC2
GLIS2	GLIS Family Zinc Finger 2	Protein Coding	Q9BZE0	50	GC16P120238	19.3619	https://www.genecards.org/cgi-bin/carddisp.pl?gene=GLIS2
ANGPT1	Angiopoietin 1	Protein Coding	Q15389	60	GC08M107246	19.356	https://www.genecards.org/cgi-bin/carddisp.pl?gene=ANGPT1
IKZF1	IKAROS Family Zinc Finger 1	Protein Coding	Q13422	61	GC07P050303	19.3363	https://www.genecards.org/cgi-bin/carddisp.pl?gene=IKZF1
NFATC1	Nuclear Factor Of Activated T Cells 1	Protein Coding	O95644	61	GC18P079395	19.3239	https://www.genecards.org/cgi-bin/carddisp.pl?gene=NFATC1
IGFBP2	Insulin Like Growth Factor Binding Protein 2	Protein Coding	P18065	57	GC02P216632	19.3003	https://www.genecards.org/cgi-bin/carddisp.pl?gene=IGFBP2
SEPSECS	Sep (O-Phosphoserine) TRNA:Sec (Selenocysteine) TRNA Synthase	Protein Coding	Q9HD40	56	GC04M025121	19.28	https://www.genecards.org/cgi-bin/carddisp.pl?gene=SEPSECS
CEBPB	CCAAT Enhancer Binding Protein Beta	Protein Coding	P17676	58	GC20P050190	19.275	https://www.genecards.org/cgi-bin/carddisp.pl?gene=CEBPB
KAT7	Lysine Acetyltransferase 7	Protein Coding	O95251	57	GC17P049788	19.2704	https://www.genecards.org/cgi-bin/carddisp.pl?gene=KAT7
MIR452	MicroRNA 452	RNA Gene		25	GC0XM151959	19.263	https://www.genecards.org/cgi-bin/carddisp.pl?gene=MIR452
MAP3K6	Mitogen-Activated Protein Kinase Kinase Kinase 6	Protein Coding	O95382	51	GC01M034806	19.2598	https://www.genecards.org/cgi-bin/carddisp.pl?gene=MAP3K6
BSG	Basigin (Ok Blood Group)	Protein Coding	P35613	57	GC19P000571	19.2368	https://www.genecards.org/cgi-bin/carddisp.pl?gene=BSG
DSG2	Desmoglein 2	Protein Coding	Q14126	57	GC18P031498	19.2367	https://www.genecards.org/cgi-bin/carddisp.pl?gene=DSG2
YY1	YY1 Transcription Factor	Protein Coding	P25490	61	GC14P100238	19.2317	https://www.genecards.org/cgi-bin/carddisp.pl?gene=YY1
HK2	Hexokinase 2	Protein Coding	P52789	58	GC02P075491	19.2313	https://www.genecards.org/cgi-bin/carddisp.pl?gene=HK2
ENO2	Enolase 2	Protein Coding	P09104	60	GC12P006913	19.2246	https://www.genecards.org/cgi-bin/carddisp.pl?gene=ENO2
IFNAR1	Interferon Alpha And Beta Receptor Subunit 1	Protein Coding	P17181	61	GC21P033324	19.2094	https://www.genecards.org/cgi-bin/carddisp.pl?gene=IFNAR1
XRCC5	X-Ray Repair Cross Complementing 5	Protein Coding	P13010	57	GC02P216107	19.193	https://www.genecards.org/cgi-bin/carddisp.pl?gene=XRCC5
MMP11	Matrix Metallopeptidase 11	Protein Coding	P24347	56	GC22P023768	19.1849	https://www.genecards.org/cgi-bin/carddisp.pl?gene=MMP11
ASGR2	Asialoglycoprotein Receptor 2	Protein Coding	P07307	51	GC17M007101	19.1666	https://www.genecards.org/cgi-bin/carddisp.pl?gene=ASGR2
CUBN	Cubilin	Protein Coding	O60494	58	GC10M016824	19.1648	https://www.genecards.org/cgi-bin/carddisp.pl?gene=CUBN
EBAG9	Estrogen Receptor Binding Site Associated Antigen 9	Protein Coding	O00559	48	GC08P109562	19.1556	https://www.genecards.org/cgi-bin/carddisp.pl?gene=EBAG9
WDR19	WD Repeat Domain 19	Protein Coding	Q8NEZ3	50	GC04P039858	19.1519	https://www.genecards.org/cgi-bin/carddisp.pl?gene=WDR19
PSCA	Prostate Stem Cell Antigen	Protein Coding	O43653	52	GC08P142670	19.1204	https://www.genecards.org/cgi-bin/carddisp.pl?gene=PSCA
ATG5	Autophagy Related 5	Protein Coding	Q9H1Y0	58	GC06M106045	19.1112	https://www.genecards.org/cgi-bin/carddisp.pl?gene=ATG5
CBFB	Core-Binding Factor Subunit Beta	Protein Coding	Q13951	60	GC16P121838	19.1012	https://www.genecards.org/cgi-bin/carddisp.pl?gene=CBFB
FPR1	Formyl Peptide Receptor 1	Protein Coding	P21462	59	GC19M051745	19.1002	https://www.genecards.org/cgi-bin/carddisp.pl?gene=FPR1
PRKAG2	Protein Kinase AMP-Activated Non-Catalytic Subunit Gamma 2	Protein Coding	Q9UGJ0	62	GC07M151556	19.0921	https://www.genecards.org/cgi-bin/carddisp.pl?gene=PRKAG2
MMP13	Matrix Metallopeptidase 13	Protein Coding	P45452	62	GC11M102942	19.0912	https://www.genecards.org/cgi-bin/carddisp.pl?gene=MMP13
GAA	Alpha Glucosidase	Protein Coding	P10253	64	GC17P080101	19.085	https://www.genecards.org/cgi-bin/carddisp.pl?gene=GAA
GATA4	GATA Binding Protein 4	Protein Coding	P43694	62	GC08P011676	19.0785	https://www.genecards.org/cgi-bin/carddisp.pl?gene=GATA4
PPP2R5C	Protein Phosphatase 2 Regulatory Subunit B'Gamma	Protein Coding	Q13362	54	GC14P121450	19.0783	https://www.genecards.org/cgi-bin/carddisp.pl?gene=PPP2R5C
ATG13	Autophagy Related 13	Protein Coding	O75143	52	GC11P049057	19.0614	https://www.genecards.org/cgi-bin/carddisp.pl?gene=ATG13
SRGAP1	SLIT-ROBO Rho GTPase Activating Protein 1	Protein Coding	Q7Z6B7	55	GC12P075657	19.0584	https://www.genecards.org/cgi-bin/carddisp.pl?gene=SRGAP1
VCL	Vinculin	Protein Coding	P18206	60	GC10P073995	19.0562	https://www.genecards.org/cgi-bin/carddisp.pl?gene=VCL
RYR1	Ryanodine Receptor 1	Protein Coding	P21817	62	GC19P152460	19.0545	https://www.genecards.org/cgi-bin/carddisp.pl?gene=RYR1
HIC1	HIC ZBTB Transcriptional Repressor 1	Protein Coding	Q14526	53	GC17P002054	19.0514	https://www.genecards.org/cgi-bin/carddisp.pl?gene=HIC1
TBX20	T-Box Transcription Factor 20	Protein Coding	Q9UMR3	53	GC07M035237	19.0279	https://www.genecards.org/cgi-bin/carddisp.pl?gene=TBX20
SOX4	SRY-Box Transcription Factor 4	Protein Coding	Q06945	55	GC06P021593	19.0242	https://www.genecards.org/cgi-bin/carddisp.pl?gene=SOX4
LINC00665	Long Intergenic Non-Protein Coding RNA 665	RNA Gene		21	GC19M110087	19.0181	https://www.genecards.org/cgi-bin/carddisp.pl?gene=LINC00665
FOLH1	Folate Hydrolase 1	Protein Coding	Q04609	60	GC11M139477	19.0012	https://www.genecards.org/cgi-bin/carddisp.pl?gene=FOLH1
HJV	Hemojuvelin BMP Co-Receptor	Protein Coding	Q6ZVN8	56	GC01M167014	18.986	https://www.genecards.org/cgi-bin/carddisp.pl?gene=HJV
LTA	Lymphotoxin Alpha	Protein Coding	P01374	55	GC06P181891	18.9792	https://www.genecards.org/cgi-bin/carddisp.pl?gene=LTA
HDAC6	Histone Deacetylase 6	Protein Coding	Q9UBN7	66	GC0XP048801	18.9575	https://www.genecards.org/cgi-bin/carddisp.pl?gene=HDAC6
DIS3L2	DIS3 Like 3'-5' Exoribonuclease 2	Protein Coding	Q8IYB7	54	GC02P231961	18.9559	https://www.genecards.org/cgi-bin/carddisp.pl?gene=DIS3L2
ACE	Angiotensin I Converting Enzyme	Protein Coding	P12821	64	GC17P063477	18.9423	https://www.genecards.org/cgi-bin/carddisp.pl?gene=ACE
XPO1	Exportin 1	Protein Coding	O14980	60	GC02M061445	18.9356	https://www.genecards.org/cgi-bin/carddisp.pl?gene=XPO1
ATP8B1	ATPase Phospholipid Transporting 8B1	Protein Coding	O43520	54	GC18M057646	18.9347	https://www.genecards.org/cgi-bin/carddisp.pl?gene=ATP8B1
ROBO1	Roundabout Guidance Receptor 1	Protein Coding	Q9Y6N7	57	GC03M078597	18.9256	https://www.genecards.org/cgi-bin/carddisp.pl?gene=ROBO1
GDF10	Growth Differentiation Factor 10	Protein Coding	P55107	51	GC10P047300	18.9227	https://www.genecards.org/cgi-bin/carddisp.pl?gene=GDF10
PRAL	P53 Regulation Associated LncRNA	RNA Gene		17	GC17M096159	18.9111	https://www.genecards.org/cgi-bin/carddisp.pl?gene=PRAL
STEAP4	STEAP4 Metalloreductase	Protein Coding	Q687X5	53	GC07M088597	18.9072	https://www.genecards.org/cgi-bin/carddisp.pl?gene=STEAP4
GRM8	Glutamate Metabotropic Receptor 8	Protein Coding	O00222	58	GC07M126438	18.9048	https://www.genecards.org/cgi-bin/carddisp.pl?gene=GRM8
AIRE	Autoimmune Regulator	Protein Coding	O43918	57	GC21P044285	18.9043	https://www.genecards.org/cgi-bin/carddisp.pl?gene=AIRE
AMER1	APC Membrane Recruitment Protein 1	Protein Coding	Q5JTC6	48	GC0XM064185	18.8852	https://www.genecards.org/cgi-bin/carddisp.pl?gene=AMER1
MIR337	MicroRNA 337	RNA Gene		28	GC14P121363	18.8838	https://www.genecards.org/cgi-bin/carddisp.pl?gene=MIR337
PLG	Plasminogen	Protein Coding	P00747	62	GC06P160702	18.8836	https://www.genecards.org/cgi-bin/carddisp.pl?gene=PLG
MIR20B	MicroRNA 20b	RNA Gene		24	GC0XM135410	18.8802	https://www.genecards.org/cgi-bin/carddisp.pl?gene=MIR20B
HLA-G	Major Histocompatibility Complex, Class I, G	Protein Coding	P17693	57	GC06P181845	18.8638	https://www.genecards.org/cgi-bin/carddisp.pl?gene=HLA-G
RACK1	Receptor For Activated C Kinase 1	Protein Coding	P63244	55	GC05M183449	18.8542	https://www.genecards.org/cgi-bin/carddisp.pl?gene=RACK1
MIR198	MicroRNA 198	RNA Gene		22	GC03M120395	18.8495	https://www.genecards.org/cgi-bin/carddisp.pl?gene=MIR198
FECH	Ferrochelatase	Protein Coding	P22830	60	GC18M057544	18.838	https://www.genecards.org/cgi-bin/carddisp.pl?gene=FECH
PHB2	Prohibitin 2	Protein Coding	Q99623	56	GC12M006965	18.8358	https://www.genecards.org/cgi-bin/carddisp.pl?gene=PHB2
HOTAIRM1	HOXA Transcript Antisense RNA, Myeloid-Specific 1	RNA Gene		28	GC07P027095	18.8135	https://www.genecards.org/cgi-bin/carddisp.pl?gene=HOTAIRM1
POLH	DNA Polymerase Eta	Protein Coding	Q9Y253	59	GC06P043576	18.8067	https://www.genecards.org/cgi-bin/carddisp.pl?gene=POLH
MTUS1	Microtubule Associated Scaffold Protein 1	Protein Coding	Q9ULD2	47	GC08M017643	18.7997	https://www.genecards.org/cgi-bin/carddisp.pl?gene=MTUS1
MACF1	Microtubule Actin Crosslinking Factor 1	Protein Coding	O94854	54	GC01P077051	18.7873	https://www.genecards.org/cgi-bin/carddisp.pl?gene=MACF1
SLC3A2	Solute Carrier Family 3 Member 2	Protein Coding	P08195	56	GC11P062856	18.7732	https://www.genecards.org/cgi-bin/carddisp.pl?gene=SLC3A2
GLS	Glutaminase	Protein Coding	O94925	62	GC02P190880	18.7707	https://www.genecards.org/cgi-bin/carddisp.pl?gene=GLS
CYP27A1	Cytochrome P450 Family 27 Subfamily A Member 1	Protein Coding	Q02318	60	GC02P218781	18.7693	https://www.genecards.org/cgi-bin/carddisp.pl?gene=CYP27A1
TUBB3	Tubulin Beta 3 Class III	Protein Coding	Q13509	63	GC16P122964	18.7517	https://www.genecards.org/cgi-bin/carddisp.pl?gene=TUBB3
MUC5AC	Mucin 5AC, Oligomeric Mucus/Gel-Forming	Protein Coding	P98088	51	GC11P020281	18.7428	https://www.genecards.org/cgi-bin/carddisp.pl?gene=MUC5AC
HMGA1	High Mobility Group AT-Hook 1	Protein Coding	P17096	59	GC06P181988	18.7405	https://www.genecards.org/cgi-bin/carddisp.pl?gene=HMGA1
CASP7	Caspase 7	Protein Coding	P55210	62	GC10P113679	18.7369	https://www.genecards.org/cgi-bin/carddisp.pl?gene=CASP7
IL7	Interleukin 7	Protein Coding	P13232	55	GC08M078689	18.7342	https://www.genecards.org/cgi-bin/carddisp.pl?gene=IL7
SHBG	Sex Hormone Binding Globulin	Protein Coding	P04278	55	GC17P007613	18.7182	https://www.genecards.org/cgi-bin/carddisp.pl?gene=SHBG
ILK	Integrin Linked Kinase	Protein Coding	Q13418	58	GC11P020541	18.716	https://www.genecards.org/cgi-bin/carddisp.pl?gene=ILK
MIR605	MicroRNA 605	RNA Gene		25	GC10P051299	18.7058	https://www.genecards.org/cgi-bin/carddisp.pl?gene=MIR605
FGF7	Fibroblast Growth Factor 7	Protein Coding	P21781	57	GC15P049423	18.6937	https://www.genecards.org/cgi-bin/carddisp.pl?gene=FGF7
NAT1	N-Acetyltransferase 1	Protein Coding	P18440	57	GC08P018183	18.6839	https://www.genecards.org/cgi-bin/carddisp.pl?gene=NAT1
NCOA1	Nuclear Receptor Coactivator 1	Protein Coding	Q15788	58	GC02P024540	18.6774	https://www.genecards.org/cgi-bin/carddisp.pl?gene=NCOA1
SYK	Spleen Associated Tyrosine Kinase	Protein Coding	P43405	64	GC09P106847	18.6763	https://www.genecards.org/cgi-bin/carddisp.pl?gene=SYK
SBDS	SBDS Ribosome Maturation Factor	Protein Coding	Q9Y3A5	55	GC07M066987	18.6591	https://www.genecards.org/cgi-bin/carddisp.pl?gene=SBDS
TRIM28	Tripartite Motif Containing 28	Protein Coding	Q13263	57	GC19P058544	18.6546	https://www.genecards.org/cgi-bin/carddisp.pl?gene=TRIM28
MIR449A	MicroRNA 449a	RNA Gene		29	GC05M055171	18.6446	https://www.genecards.org/cgi-bin/carddisp.pl?gene=MIR449A
ALDOB	Aldolase, Fructose-Bisphosphate B	Protein Coding	P05062	59	GC09M101420	18.6347	https://www.genecards.org/cgi-bin/carddisp.pl?gene=ALDOB
ACACA	Acetyl-CoA Carboxylase Alpha	Protein Coding	Q13085	62	GC17M037084	18.6265	https://www.genecards.org/cgi-bin/carddisp.pl?gene=ACACA
IL13	Interleukin 13	Protein Coding	P35225	57	GC05P132656	18.6232	https://www.genecards.org/cgi-bin/carddisp.pl?gene=IL13
PECAM1	Platelet And Endothelial Cell Adhesion Molecule 1	Protein Coding	P16284	54	GC17M064319	18.6201	https://www.genecards.org/cgi-bin/carddisp.pl?gene=PECAM1
SMPD1	Sphingomyelin Phosphodiesterase 1	Protein Coding	P17405	61	GC11P006390	18.5995	https://www.genecards.org/cgi-bin/carddisp.pl?gene=SMPD1
MYCBP2	MYC Binding Protein 2	Protein Coding	O75592	51	GC13M077044	18.599	https://www.genecards.org/cgi-bin/carddisp.pl?gene=MYCBP2
CTNND1	Catenin Delta 1	Protein Coding	O60716	58	GC11P059474	18.5962	https://www.genecards.org/cgi-bin/carddisp.pl?gene=CTNND1
CIITA	Class II Major Histocompatibility Complex Transactivator	Protein Coding	P33076	56	GC16P120364	18.59	https://www.genecards.org/cgi-bin/carddisp.pl?gene=CIITA
THPO	Thrombopoietin	Protein Coding	P40225	55	GC03M184371	18.5855	https://www.genecards.org/cgi-bin/carddisp.pl?gene=THPO
NDRG1	N-Myc Downstream Regulated 1	Protein Coding	Q92597	57	GC08M133237	18.5842	https://www.genecards.org/cgi-bin/carddisp.pl?gene=NDRG1
GSN	Gelsolin	Protein Coding	P06396	62	GC09P121201	18.5805	https://www.genecards.org/cgi-bin/carddisp.pl?gene=GSN
USP48	Ubiquitin Specific Peptidase 48	Protein Coding	Q86UV5	51	GC01M021678	18.5772	https://www.genecards.org/cgi-bin/carddisp.pl?gene=USP48
PDK1	Pyruvate Dehydrogenase Kinase 1	Protein Coding	Q15118	60	GC02P172555	18.5704	https://www.genecards.org/cgi-bin/carddisp.pl?gene=PDK1
PC	Pyruvate Carboxylase	Protein Coding	P11498	60	GC11M066848	18.57	https://www.genecards.org/cgi-bin/carddisp.pl?gene=PC
GLI2	GLI Family Zinc Finger 2	Protein Coding	P10070	61	GC02P120735	18.5638	https://www.genecards.org/cgi-bin/carddisp.pl?gene=GLI2
MIR9-2	MicroRNA 9-2	RNA Gene		25	GC05M088666	18.5596	https://www.genecards.org/cgi-bin/carddisp.pl?gene=MIR9-2
UGT1A9	UDP Glucuronosyltransferase Family 1 Member A9	Protein Coding	O60656	58	GC02P233671	18.5513	https://www.genecards.org/cgi-bin/carddisp.pl?gene=UGT1A9
MPV17	Mitochondrial Inner Membrane Protein MPV17	Protein Coding	P39210	53	GC02M027309	18.5433	https://www.genecards.org/cgi-bin/carddisp.pl?gene=MPV17
SERPINC1	Serpin Family C Member 1	Protein Coding	P01008	62	GC01M175158	18.5398	https://www.genecards.org/cgi-bin/carddisp.pl?gene=SERPINC1
IFNL4	Interferon Lambda 4 (Gene/Pseudogene)	Protein Coding	K9M1U5	25	GC19M039246	18.528	https://www.genecards.org/cgi-bin/carddisp.pl?gene=IFNL4
PRKCB	Protein Kinase C Beta	Protein Coding	P05771	62	GC16P120735	18.5277	https://www.genecards.org/cgi-bin/carddisp.pl?gene=PRKCB
TPX2	TPX2 Microtubule Nucleation Factor	Protein Coding	Q9ULW0	54	GC20P031739	18.5146	https://www.genecards.org/cgi-bin/carddisp.pl?gene=TPX2
CARD8-AS1	CARD8 Antisense RNA 1	RNA Gene		21	GC19P048255	18.5131	https://www.genecards.org/cgi-bin/carddisp.pl?gene=CARD8-AS1
CYP27B1	Cytochrome P450 Family 27 Subfamily B Member 1	Protein Coding	O15528	59	GC12M060484	18.5058	https://www.genecards.org/cgi-bin/carddisp.pl?gene=CYP27B1
B9D2	B9 Domain Containing 2	Protein Coding	Q9BPU9	50	GC19M041354	18.498	https://www.genecards.org/cgi-bin/carddisp.pl?gene=B9D2
GSTM3	Glutathione S-Transferase Mu 3	Protein Coding	P21266	58	GC01M109733	18.497	https://www.genecards.org/cgi-bin/carddisp.pl?gene=GSTM3
ALDH1A1	Aldehyde Dehydrogenase 1 Family Member A1	Protein Coding	P00352	60	GC09M072900	18.4785	https://www.genecards.org/cgi-bin/carddisp.pl?gene=ALDH1A1
CDC27	Cell Division Cycle 27	Protein Coding	P30260	54	GC17M047117	18.4693	https://www.genecards.org/cgi-bin/carddisp.pl?gene=CDC27
LOC130004614	ATAC-STARR-Seq Lymphoblastoid Silent Region 2764	Functional Element		8	GC10P127865	18.4636	https://www.genecards.org/cgi-bin/carddisp.pl?gene=LOC130004614
DDR1	Discoidin Domain Receptor Tyrosine Kinase 1	Protein Coding	Q08345	58	GC06P181876	18.447	https://www.genecards.org/cgi-bin/carddisp.pl?gene=DDR1
MVP	Major Vault Protein	Protein Coding	Q14764	52	GC16P120991	18.4293	https://www.genecards.org/cgi-bin/carddisp.pl?gene=MVP
PTMA	Prothymosin Alpha	Protein Coding	P06454	53	GC02P234926	18.4252	https://www.genecards.org/cgi-bin/carddisp.pl?gene=PTMA
MT-ND1	Mitochondrially Encoded NADH:Ubiquinone Oxidoreductase Core Subunit 1	Protein Coding	P03886	47	GCMTP003309	18.4234	https://www.genecards.org/cgi-bin/carddisp.pl?gene=MT-ND1
PRL	Prolactin	Protein Coding	P01236	56	GC06M022287	18.4195	https://www.genecards.org/cgi-bin/carddisp.pl?gene=PRL
APOC3	Apolipoprotein C3	Protein Coding	P02656	58	GC11P116829	18.3931	https://www.genecards.org/cgi-bin/carddisp.pl?gene=APOC3
PTPN6	Protein Tyrosine Phosphatase Non-Receptor Type 6	Protein Coding	P29350	62	GC12P074082	18.3917	https://www.genecards.org/cgi-bin/carddisp.pl?gene=PTPN6
VTN	Vitronectin	Protein Coding	P04004	57	GC17M096696	18.3656	https://www.genecards.org/cgi-bin/carddisp.pl?gene=VTN
ADAM17	ADAM Metallopeptidase Domain 17	Protein Coding	P78536	64	GC02M009488	18.3488	https://www.genecards.org/cgi-bin/carddisp.pl?gene=ADAM17
TNFRSF9	TNF Receptor Superfamily Member 9	Protein Coding	Q07011	57	GC01M007915	18.3423	https://www.genecards.org/cgi-bin/carddisp.pl?gene=TNFRSF9
TRAF3	TNF Receptor Associated Factor 3	Protein Coding	Q13114	59	GC14P120399	18.3409	https://www.genecards.org/cgi-bin/carddisp.pl?gene=TRAF3
ADH1B	Alcohol Dehydrogenase 1B (Class I), Beta Polypeptide	Protein Coding	P00325	57	GC04M099304	18.3398	https://www.genecards.org/cgi-bin/carddisp.pl?gene=ADH1B
ANXA1	Annexin A1	Protein Coding	P04083	60	GC09P073151	18.329	https://www.genecards.org/cgi-bin/carddisp.pl?gene=ANXA1
SHOC2	SHOC2 Leucine Rich Repeat Scaffold Protein	Protein Coding	Q9UQ13	53	GC10P110919	18.3087	https://www.genecards.org/cgi-bin/carddisp.pl?gene=SHOC2
ENPP7	Ectonucleotide Pyrophosphatase/Phosphodiesterase 7	Protein Coding	Q6UWV6	51	GC17P079730	18.3047	https://www.genecards.org/cgi-bin/carddisp.pl?gene=ENPP7
CCR2	C-C Motif Chemokine Receptor 2	Protein Coding	P41597	58	GC03P064849	18.3034	https://www.genecards.org/cgi-bin/carddisp.pl?gene=CCR2
TRMU	TRNA Mitochondrial 2-Thiouridylase	Protein Coding	O75648	51	GC22P046330	18.3021	https://www.genecards.org/cgi-bin/carddisp.pl?gene=TRMU
HSPA1A	Heat Shock Protein Family A (Hsp70) Member 1A	Protein Coding	P0DMV8	60	GC06P181910	18.2955	https://www.genecards.org/cgi-bin/carddisp.pl?gene=HSPA1A
MAGEA3	MAGE Family Member A3	Protein Coding	P43357	50	GC0XP152698	18.2954	https://www.genecards.org/cgi-bin/carddisp.pl?gene=MAGEA3
PXN	Paxillin	Protein Coding	P49023	58	GC12M120210	18.2765	https://www.genecards.org/cgi-bin/carddisp.pl?gene=PXN
PSMA7	Proteasome 20S Subunit Alpha 7	Protein Coding	O14818	57	GC20M062136	18.2751	https://www.genecards.org/cgi-bin/carddisp.pl?gene=PSMA7
IGF2BP3	Insulin Like Growth Factor 2 MRNA Binding Protein 3	Protein Coding	O00425	54	GC07M023830	18.2734	https://www.genecards.org/cgi-bin/carddisp.pl?gene=IGF2BP3
E2F2	E2F Transcription Factor 2	Protein Coding	Q14209	54	GC01M034551	18.2713	https://www.genecards.org/cgi-bin/carddisp.pl?gene=E2F2
BBS2	Bardet-Biedl Syndrome 2	Protein Coding	Q9BXC9	53	GC16M056467	18.2641	https://www.genecards.org/cgi-bin/carddisp.pl?gene=BBS2
IFIH1	Interferon Induced With Helicase C Domain 1	Protein Coding	Q9BYX4	61	GC02M162267	18.2596	https://www.genecards.org/cgi-bin/carddisp.pl?gene=IFIH1
FBXO11	F-Box Protein 11	Protein Coding	Q86XK2	54	GC02M047789	18.2563	https://www.genecards.org/cgi-bin/carddisp.pl?gene=FBXO11
STMN1	Stathmin 1	Protein Coding	P16949	57	GC01M025884	18.2434	https://www.genecards.org/cgi-bin/carddisp.pl?gene=STMN1
CXCR2	C-X-C Motif Chemokine Receptor 2	Protein Coding	P25025	63	GC02P218125	18.2372	https://www.genecards.org/cgi-bin/carddisp.pl?gene=CXCR2
RASA2	RAS P21 Protein Activator 2	Protein Coding	Q15283	51	GC03P141487	18.2222	https://www.genecards.org/cgi-bin/carddisp.pl?gene=RASA2
GPI	Glucose-6-Phosphate Isomerase	Protein Coding	P06744	60	GC19P034359	18.2206	https://www.genecards.org/cgi-bin/carddisp.pl?gene=GPI
UIMC1	Ubiquitin Interaction Motif Containing 1	Protein Coding	Q96RL1	53	GC05M176905	18.2173	https://www.genecards.org/cgi-bin/carddisp.pl?gene=UIMC1
LCN2	Lipocalin 2	Protein Coding	P80188	58	GC09P128149	18.2034	https://www.genecards.org/cgi-bin/carddisp.pl?gene=LCN2
CXCL1	C-X-C Motif Chemokine Ligand 1	Protein Coding	P09341	56	GC04P073869	18.2001	https://www.genecards.org/cgi-bin/carddisp.pl?gene=CXCL1
TMEM231	Transmembrane Protein 231	Protein Coding	Q9H6L2	49	GC16M075536	18.1996	https://www.genecards.org/cgi-bin/carddisp.pl?gene=TMEM231
AOC4P	Amine Oxidase Copper Containing 4, Pseudogene	Pseudogene		17	GC17P154854	18.1951	https://www.genecards.org/cgi-bin/carddisp.pl?gene=AOC4P
SLCO1B3	Solute Carrier Organic Anion Transporter Family Member 1B3	Protein Coding	Q9NPD5	57	GC12P020810	18.1841	https://www.genecards.org/cgi-bin/carddisp.pl?gene=SLCO1B3
E2F3	E2F Transcription Factor 3	Protein Coding	O00716	55	GC06P020452	18.1803	https://www.genecards.org/cgi-bin/carddisp.pl?gene=E2F3
PRKAA1	Protein Kinase AMP-Activated Catalytic Subunit Alpha 1	Protein Coding	Q13131	59	GC05M040759	18.1778	https://www.genecards.org/cgi-bin/carddisp.pl?gene=PRKAA1
STK4	Serine/Threonine Kinase 4	Protein Coding	Q13043	61	GC20P044966	18.1566	https://www.genecards.org/cgi-bin/carddisp.pl?gene=STK4
TRAF2	TNF Receptor Associated Factor 2	Protein Coding	Q12933	58	GC09P136881	18.1434	https://www.genecards.org/cgi-bin/carddisp.pl?gene=TRAF2
AIFM1	Apoptosis Inducing Factor Mitochondria Associated 1	Protein Coding	O95831	63	GC0XM130129	18.139	https://www.genecards.org/cgi-bin/carddisp.pl?gene=AIFM1
HSP90B1	Heat Shock Protein 90 Beta Family Member 1	Protein Coding	P14625	60	GC12P103930	18.1325	https://www.genecards.org/cgi-bin/carddisp.pl?gene=HSP90B1
IRAK4	Interleukin 1 Receptor Associated Kinase 4	Protein Coding	Q9NWZ3	62	GC12P043758	18.1305	https://www.genecards.org/cgi-bin/carddisp.pl?gene=IRAK4
KLF5	KLF Transcription Factor 5	Protein Coding	Q13887	58	GC13P073054	18.1234	https://www.genecards.org/cgi-bin/carddisp.pl?gene=KLF5
NTN4	Netrin 4	Protein Coding	Q9HB63	52	GC12M095657	18.1233	https://www.genecards.org/cgi-bin/carddisp.pl?gene=NTN4
CD14	CD14 Molecule	Protein Coding	P08571	58	GC05M140631	18.1213	https://www.genecards.org/cgi-bin/carddisp.pl?gene=CD14
LGALS9	Galectin 9	Protein Coding	O00182	51	GC17P027629	18.112	https://www.genecards.org/cgi-bin/carddisp.pl?gene=LGALS9
BBS4	Bardet-Biedl Syndrome 4	Protein Coding	Q96RK4	53	GC15P072686	18.1082	https://www.genecards.org/cgi-bin/carddisp.pl?gene=BBS4
MIR574	MicroRNA 574	RNA Gene		29	GC04P039849	18.1005	https://www.genecards.org/cgi-bin/carddisp.pl?gene=MIR574
LINC01772	Long Intergenic Non-Protein Coding RNA 1772	RNA Gene		23	GC01P075741	18.0985	https://www.genecards.org/cgi-bin/carddisp.pl?gene=LINC01772
RASAL2	RAS Protein Activator Like 2	Protein Coding	Q9UJF2	50	GC01P178107	18.0926	https://www.genecards.org/cgi-bin/carddisp.pl?gene=RASAL2
RAD21	RAD21 Cohesin Complex Component	Protein Coding	O60216	57	GC08M116846	18.0866	https://www.genecards.org/cgi-bin/carddisp.pl?gene=RAD21
ACVR1	Activin A Receptor Type 1	Protein Coding	Q04771	64	GC02M157736	18.0783	https://www.genecards.org/cgi-bin/carddisp.pl?gene=ACVR1
ICOS	Inducible T Cell Costimulator	Protein Coding	Q9Y6W8	57	GC02P204862	18.0712	https://www.genecards.org/cgi-bin/carddisp.pl?gene=ICOS
POSTN	Periostin	Protein Coding	Q15063	55	GC13M037562	18.0558	https://www.genecards.org/cgi-bin/carddisp.pl?gene=POSTN
MUC4	Mucin 4, Cell Surface Associated	Protein Coding	Q99102	52	GC03M195746	18.0215	https://www.genecards.org/cgi-bin/carddisp.pl?gene=MUC4
SMAD6	SMAD Family Member 6	Protein Coding	O43541	60	GC15P066702	18.0199	https://www.genecards.org/cgi-bin/carddisp.pl?gene=SMAD6
LCP1	Lymphocyte Cytosolic Protein 1	Protein Coding	P13796	54	GC13M046132	18.0159	https://www.genecards.org/cgi-bin/carddisp.pl?gene=LCP1
MTRR	5-Methyltetrahydrofolate-Homocysteine Methyltransferase Reductase	Protein Coding	Q9UBK8	57	GC05P007851	18.0153	https://www.genecards.org/cgi-bin/carddisp.pl?gene=MTRR
RRM1	Ribonucleotide Reductase Catalytic Subunit M1	Protein Coding	P23921	63	GC11P020411	18.0118	https://www.genecards.org/cgi-bin/carddisp.pl?gene=RRM1
MTDH	Metadherin	Protein Coding	Q86UE4	51	GC08P097644	17.9989	https://www.genecards.org/cgi-bin/carddisp.pl?gene=MTDH
CDH13	Cadherin 13	Protein Coding	P55290	57	GC16P082626	17.9965	https://www.genecards.org/cgi-bin/carddisp.pl?gene=CDH13
SERPINF1	Serpin Family F Member 1	Protein Coding	P36955	58	GC17P153476	17.979	https://www.genecards.org/cgi-bin/carddisp.pl?gene=SERPINF1
CBY1	Chibby 1, Beta Catenin Antagonist	Protein Coding	Q9Y3M2	52	GC22P038656	17.9635	https://www.genecards.org/cgi-bin/carddisp.pl?gene=CBY1
EPOR	Erythropoietin Receptor	Protein Coding	P19235	61	GC19M011377	17.9624	https://www.genecards.org/cgi-bin/carddisp.pl?gene=EPOR
KLC1	Kinesin Light Chain 1	Protein Coding	Q07866	55	GC14P120406	17.9428	https://www.genecards.org/cgi-bin/carddisp.pl?gene=KLC1
DDX41	DEAD-Box Helicase 41	Protein Coding	Q9UJV9	56	GC05M177511	17.9422	https://www.genecards.org/cgi-bin/carddisp.pl?gene=DDX41
SNHG17	Small Nucleolar RNA Host Gene 17	RNA Gene		25	GC20M038993	17.9416	https://www.genecards.org/cgi-bin/carddisp.pl?gene=SNHG17
LIFR	LIF Receptor Subunit Alpha	Protein Coding	P42702	60	GC05M038827	17.941	https://www.genecards.org/cgi-bin/carddisp.pl?gene=LIFR
PIN1	Peptidylprolyl Cis/Trans Isomerase, NIMA-Interacting 1	Protein Coding	Q13526	60	GC19P009835	17.9405	https://www.genecards.org/cgi-bin/carddisp.pl?gene=PIN1
MYLK	Myosin Light Chain Kinase	Protein Coding	Q15746	65	GC03M123610	17.932	https://www.genecards.org/cgi-bin/carddisp.pl?gene=MYLK
GRP	Gastrin Releasing Peptide	Protein Coding	P07492	52	GC18P059220	17.9167	https://www.genecards.org/cgi-bin/carddisp.pl?gene=GRP
AICDA	Activation Induced Cytidine Deaminase	Protein Coding	Q9GZX7	57	GC12M008602	17.913	https://www.genecards.org/cgi-bin/carddisp.pl?gene=AICDA
METTL3	Methyltransferase 3, N6-Adenosine-Methyltransferase Complex Catalytic Subunit	Protein Coding	Q86U44	54	GC14M021498	17.9093	https://www.genecards.org/cgi-bin/carddisp.pl?gene=METTL3
AGPAT2	1-Acylglycerol-3-Phosphate O-Acyltransferase 2	Protein Coding	O15120	57	GC09M136673	17.8932	https://www.genecards.org/cgi-bin/carddisp.pl?gene=AGPAT2
LZTS1	Leucine Zipper Tumor Suppressor 1	Protein Coding	Q9Y250	50	GC08M020246	17.8903	https://www.genecards.org/cgi-bin/carddisp.pl?gene=LZTS1
FUS	FUS RNA Binding Protein	Protein Coding	P35637	58	GC16P031180	17.8886	https://www.genecards.org/cgi-bin/carddisp.pl?gene=FUS
PTPN1	Protein Tyrosine Phosphatase Non-Receptor Type 1	Protein Coding	P18031	62	GC20P050510	17.888	https://www.genecards.org/cgi-bin/carddisp.pl?gene=PTPN1
RAG2	Recombination Activating 2	Protein Coding	P55895	52	GC11M036575	17.8868	https://www.genecards.org/cgi-bin/carddisp.pl?gene=RAG2
TRIP12	Thyroid Hormone Receptor Interactor 12	Protein Coding	Q14669	54	GC02M229763	17.8852	https://www.genecards.org/cgi-bin/carddisp.pl?gene=TRIP12
MIR590	MicroRNA 590	RNA Gene		28	GC07P074191	17.8799	https://www.genecards.org/cgi-bin/carddisp.pl?gene=MIR590
GAST	Gastrin	Protein Coding	P01350	52	GC17P041712	17.8789	https://www.genecards.org/cgi-bin/carddisp.pl?gene=GAST
ZNF462	Zinc Finger Protein 462	Protein Coding	Q96JM2	51	GC09P106860	17.8766	https://www.genecards.org/cgi-bin/carddisp.pl?gene=ZNF462
ARHGEF15	Rho Guanine Nucleotide Exchange Factor 15	Protein Coding	O94989	50	GC17P008310	17.8744	https://www.genecards.org/cgi-bin/carddisp.pl?gene=ARHGEF15
CADM1	Cell Adhesion Molecule 1	Protein Coding	Q9BY67	57	GC11M115169	17.87	https://www.genecards.org/cgi-bin/carddisp.pl?gene=CADM1
THBS3	Thrombospondin 3	Protein Coding	P49746	52	GC01M155195	17.8558	https://www.genecards.org/cgi-bin/carddisp.pl?gene=THBS3
MIR330	MicroRNA 330	RNA Gene		30	GC19M108899	17.8522	https://www.genecards.org/cgi-bin/carddisp.pl?gene=MIR330
SKIC2	SKI2 Subunit Of Superkiller Complex	Protein Coding	Q15477	54	GC06P190452	17.85	https://www.genecards.org/cgi-bin/carddisp.pl?gene=SKIC2
CTTN	Cortactin	Protein Coding	Q14247	57	GC11P070398	17.8438	https://www.genecards.org/cgi-bin/carddisp.pl?gene=CTTN
NCL	Nucleolin	Protein Coding	P19338	57	GC02M231453	17.8425	https://www.genecards.org/cgi-bin/carddisp.pl?gene=NCL
SERPINB3	Serpin Family B Member 3	Protein Coding	P29508	51	GC18M063655	17.8369	https://www.genecards.org/cgi-bin/carddisp.pl?gene=SERPINB3
CD19	CD19 Molecule	Protein Coding	P15391	64	GC16P120912	17.8265	https://www.genecards.org/cgi-bin/carddisp.pl?gene=CD19
LYN	LYN Proto-Oncogene, Src Family Tyrosine Kinase	Protein Coding	P07948	62	GC08P055879	17.8221	https://www.genecards.org/cgi-bin/carddisp.pl?gene=LYN
AHI1	Abelson Helper Integration Site 1	Protein Coding	Q8N157	53	GC06M135283	17.8132	https://www.genecards.org/cgi-bin/carddisp.pl?gene=AHI1
ABCE1	ATP Binding Cassette Subfamily E Member 1	Protein Coding	P61221	51	GC04P145097	17.8124	https://www.genecards.org/cgi-bin/carddisp.pl?gene=ABCE1
GSTA1	Glutathione S-Transferase Alpha 1	Protein Coding	P08263	54	GC06M052791	17.8081	https://www.genecards.org/cgi-bin/carddisp.pl?gene=GSTA1
LAMC2	Laminin Subunit Gamma 2	Protein Coding	Q13753	60	GC01P183186	17.7982	https://www.genecards.org/cgi-bin/carddisp.pl?gene=LAMC2
MTAP	Methylthioadenosine Phosphorylase	Protein Coding	Q13126	62	GC09P021993	17.7981	https://www.genecards.org/cgi-bin/carddisp.pl?gene=MTAP
BMPR2	Bone Morphogenetic Protein Receptor Type 2	Protein Coding	Q13873	64	GC02P202376	17.7935	https://www.genecards.org/cgi-bin/carddisp.pl?gene=BMPR2
APOBEC3G	Apolipoprotein B MRNA Editing Enzyme Catalytic Subunit 3G	Protein Coding	Q9HC16	54	GC22P092170	17.7883	https://www.genecards.org/cgi-bin/carddisp.pl?gene=APOBEC3G
SPINT2	Serine Peptidase Inhibitor, Kunitz Type 2	Protein Coding	O43291	55	GC19P038244	17.7858	https://www.genecards.org/cgi-bin/carddisp.pl?gene=SPINT2
TFE3	Transcription Factor Binding To IGHM Enhancer 3	Protein Coding	P19532	58	GC0XM049028	17.7761	https://www.genecards.org/cgi-bin/carddisp.pl?gene=TFE3
LEFTY2	Left-Right Determination Factor 2	Protein Coding	O00292	56	GC01M227617	17.7728	https://www.genecards.org/cgi-bin/carddisp.pl?gene=LEFTY2
GNE	Glucosamine (UDP-N-Acetyl)-2-Epimerase/N-Acetylmannosamine Kinase	Protein Coding	Q9Y223	55	GC09M036214	17.7606	https://www.genecards.org/cgi-bin/carddisp.pl?gene=GNE
BDNF	Brain Derived Neurotrophic Factor	Protein Coding	P23560	62	GC11M027654	17.7499	https://www.genecards.org/cgi-bin/carddisp.pl?gene=BDNF
HBB	Hemoglobin Subunit Beta	Protein Coding	P68871	58	GC11M015235	17.739	https://www.genecards.org/cgi-bin/carddisp.pl?gene=HBB
CEP164	Centrosomal Protein 164	Protein Coding	Q9UPV0	54	GC11P117314	17.7169	https://www.genecards.org/cgi-bin/carddisp.pl?gene=CEP164
MAGEA1	MAGE Family Member A1	Protein Coding	P43355	49	GC0XP153179	17.7116	https://www.genecards.org/cgi-bin/carddisp.pl?gene=MAGEA1
RUNX2	RUNX Family Transcription Factor 2	Protein Coding	Q13950	60	GC06P182087	17.7071	https://www.genecards.org/cgi-bin/carddisp.pl?gene=RUNX2
CYP2C9	Cytochrome P450 Family 2 Subfamily C Member 9	Protein Coding	P11712	59	GC10P094938	17.6937	https://www.genecards.org/cgi-bin/carddisp.pl?gene=CYP2C9
ZNF184	Zinc Finger Protein 184	Protein Coding	Q99676	49	GC06M106170	17.6804	https://www.genecards.org/cgi-bin/carddisp.pl?gene=ZNF184
SLC40A1	Solute Carrier Family 40 Member 1	Protein Coding	Q9NP59	61	GC02M189560	17.6733	https://www.genecards.org/cgi-bin/carddisp.pl?gene=SLC40A1
PPIG	Peptidylprolyl Isomerase G	Protein Coding	Q13427	53	GC02P169584	17.6702	https://www.genecards.org/cgi-bin/carddisp.pl?gene=PPIG
DIS3L	DIS3 Like Exosome 3'-5' Exoribonuclease	Protein Coding	Q8TF46	50	GC15P066293	17.6622	https://www.genecards.org/cgi-bin/carddisp.pl?gene=DIS3L
ADRM1	ADRM1 26S Proteasome Ubiquitin Receptor	Protein Coding	Q16186	54	GC20P062302	17.6615	https://www.genecards.org/cgi-bin/carddisp.pl?gene=ADRM1
DSC2	Desmocollin 2	Protein Coding	Q02487	58	GC18M031058	17.6271	https://www.genecards.org/cgi-bin/carddisp.pl?gene=DSC2
S100A4	S100 Calcium Binding Protein A4	Protein Coding	P26447	57	GC01M153543	17.6146	https://www.genecards.org/cgi-bin/carddisp.pl?gene=S100A4
CHGB	Chromogranin B	Protein Coding	P05060	54	GC20P005911	17.5952	https://www.genecards.org/cgi-bin/carddisp.pl?gene=CHGB
KCNN3	Potassium Calcium-Activated Channel Subfamily N Member 3	Protein Coding	Q9UGI6	56	GC01M154697	17.595	https://www.genecards.org/cgi-bin/carddisp.pl?gene=KCNN3
CCN1	Cellular Communication Network Factor 1	Protein Coding	O00622	52	GC01P085585	17.5906	https://www.genecards.org/cgi-bin/carddisp.pl?gene=CCN1
IL5	Interleukin 5	Protein Coding	P05113	58	GC05M132541	17.5853	https://www.genecards.org/cgi-bin/carddisp.pl?gene=IL5
STARD13	StAR Related Lipid Transfer Domain Containing 13	Protein Coding	Q9Y3M8	50	GC13M033103	17.5786	https://www.genecards.org/cgi-bin/carddisp.pl?gene=STARD13
VIPR1	Vasoactive Intestinal Peptide Receptor 1	Protein Coding	P32241	60	GC03P042490	17.5689	https://www.genecards.org/cgi-bin/carddisp.pl?gene=VIPR1
SERPINB5	Serpin Family B Member 5	Protein Coding	P36952	55	GC18P063476	17.5653	https://www.genecards.org/cgi-bin/carddisp.pl?gene=SERPINB5
CASP1	Caspase 1	Protein Coding	P29466	61	GC11M105025	17.552	https://www.genecards.org/cgi-bin/carddisp.pl?gene=CASP1
GFRA3	GDNF Family Receptor Alpha 3	Protein Coding	O60609	57	GC05M138263	17.543	https://www.genecards.org/cgi-bin/carddisp.pl?gene=GFRA3
CD24	CD24 Molecule	Protein Coding	P25063	47	GC06M106969	17.5409	https://www.genecards.org/cgi-bin/carddisp.pl?gene=CD24
VCAM1	Vascular Cell Adhesion Molecule 1	Protein Coding	P19320	58	GC01P100719	17.5397	https://www.genecards.org/cgi-bin/carddisp.pl?gene=VCAM1
YWHAE	Tyrosine 3-Monooxygenase/Tryptophan 5-Monooxygenase Activation Protein Epsilon	Protein Coding	P62258	62	GC17M095893	17.5371	https://www.genecards.org/cgi-bin/carddisp.pl?gene=YWHAE
TAP1	Transporter 1, ATP Binding Cassette Subfamily B Member	Protein Coding	Q03518	61	GC06M106547	17.5355	https://www.genecards.org/cgi-bin/carddisp.pl?gene=TAP1
GADD45A	Growth Arrest And DNA Damage Inducible Alpha	Protein Coding	P24522	55	GC01P067685	17.5248	https://www.genecards.org/cgi-bin/carddisp.pl?gene=GADD45A
CD59	CD59 Molecule (CD59 Blood Group)	Protein Coding	P13987	59	GC11M033737	17.5164	https://www.genecards.org/cgi-bin/carddisp.pl?gene=CD59
PDPN	Podoplanin	Protein Coding	Q86YL7	54	GC01P013583	17.5117	https://www.genecards.org/cgi-bin/carddisp.pl?gene=PDPN
CD70	CD70 Molecule	Protein Coding	P32970	55	GC19M107967	17.5072	https://www.genecards.org/cgi-bin/carddisp.pl?gene=CD70
SAMHD1	SAM And HD Domain Containing Deoxynucleoside Triphosphate Triphosphohydrolase 1	Protein Coding	Q9Y3Z3	55	GC20M036890	17.5032	https://www.genecards.org/cgi-bin/carddisp.pl?gene=SAMHD1
NPC1	NPC Intracellular Cholesterol Transporter 1	Protein Coding	O15118	62	GC18M023506	17.4996	https://www.genecards.org/cgi-bin/carddisp.pl?gene=NPC1
HES1	Hes Family BHLH Transcription Factor 1	Protein Coding	Q14469	57	GC03P194136	17.4995	https://www.genecards.org/cgi-bin/carddisp.pl?gene=HES1
PCLAF	PCNA Clamp Associated Factor	Protein Coding	Q15004	47	GC15M162543	17.4968	https://www.genecards.org/cgi-bin/carddisp.pl?gene=PCLAF
CHKA	Choline Kinase Alpha	Protein Coding	P35790	57	GC11M068052	17.4934	https://www.genecards.org/cgi-bin/carddisp.pl?gene=CHKA
PSMB9	Proteasome 20S Subunit Beta 9	Protein Coding	P28065	59	GC06P181924	17.4815	https://www.genecards.org/cgi-bin/carddisp.pl?gene=PSMB9
KIF7	Kinesin Family Member 7	Protein Coding	Q2M1P5	51	GC15M089608	17.4649	https://www.genecards.org/cgi-bin/carddisp.pl?gene=KIF7
ZNF667-AS1	ZNF667 Antisense RNA 1 (Head To Head)	RNA Gene		23	GC19P056477	17.4594	https://www.genecards.org/cgi-bin/carddisp.pl?gene=ZNF667-AS1
ETV1	ETS Variant Transcription Factor 1	Protein Coding	P50549	57	GC07M013891	17.4469	https://www.genecards.org/cgi-bin/carddisp.pl?gene=ETV1
INTS3	Integrator Complex Subunit 3	Protein Coding	Q68E01	48	GC01P153728	17.4402	https://www.genecards.org/cgi-bin/carddisp.pl?gene=INTS3
SSTR1	Somatostatin Receptor 1	Protein Coding	P30872	56	GC14P038207	17.4383	https://www.genecards.org/cgi-bin/carddisp.pl?gene=SSTR1
MMUT	Methylmalonyl-CoA Mutase	Protein Coding	P22033	58	GC06M049430	17.4262	https://www.genecards.org/cgi-bin/carddisp.pl?gene=MMUT
EIF4E	Eukaryotic Translation Initiation Factor 4E	Protein Coding	P06730	62	GC04M098879	17.421	https://www.genecards.org/cgi-bin/carddisp.pl?gene=EIF4E
HPSE	Heparanase	Protein Coding	Q9Y251	57	GC04M083292	17.4147	https://www.genecards.org/cgi-bin/carddisp.pl?gene=HPSE
RMST	Rhabdomyosarcoma 2 Associated Transcript	RNA Gene		30	GC12P096991	17.4006	https://www.genecards.org/cgi-bin/carddisp.pl?gene=RMST
MTTP	Microsomal Triglyceride Transfer Protein	Protein Coding	P55157	57	GC04P099563	17.397	https://www.genecards.org/cgi-bin/carddisp.pl?gene=MTTP
ATP2B4	ATPase Plasma Membrane Ca2+ Transporting 4	Protein Coding	P23634	58	GC01P203626	17.3826	https://www.genecards.org/cgi-bin/carddisp.pl?gene=ATP2B4
BBS9	Bardet-Biedl Syndrome 9	Protein Coding	Q3SYG4	52	GC07P034291	17.3811	https://www.genecards.org/cgi-bin/carddisp.pl?gene=BBS9
WDFY3	WD Repeat And FYVE Domain Containing 3	Protein Coding	Q8IZQ1	52	GC04M084792	17.3622	https://www.genecards.org/cgi-bin/carddisp.pl?gene=WDFY3
EHMT2	Euchromatic Histone Lysine Methyltransferase 2	Protein Coding	Q96KQ7	58	GC06M031879	17.3571	https://www.genecards.org/cgi-bin/carddisp.pl?gene=EHMT2
REV3L	REV3 Like, DNA Directed Polymerase Zeta Catalytic Subunit	Protein Coding	O60673	57	GC06M111299	17.3549	https://www.genecards.org/cgi-bin/carddisp.pl?gene=REV3L
MT1DP	Metallothionein 1D, Pseudogene	Pseudogene	A1L3X4	27	GC16P056643	17.3391	https://www.genecards.org/cgi-bin/carddisp.pl?gene=MT1DP
RUNX1T1	RUNX1 Partner Transcriptional Co-Repressor 1	Protein Coding	Q06455	52	GC08M091954	17.3248	https://www.genecards.org/cgi-bin/carddisp.pl?gene=RUNX1T1
CAND1	Cullin Associated And Neddylation Dissociated 1	Protein Coding	Q86VP6	51	GC12P075765	17.3124	https://www.genecards.org/cgi-bin/carddisp.pl?gene=CAND1
FOSL1	FOS Like 1, AP-1 Transcription Factor Subunit	Protein Coding	P15407	57	GC11M139805	17.3066	https://www.genecards.org/cgi-bin/carddisp.pl?gene=FOSL1
TMEM237	Transmembrane Protein 237	Protein Coding	Q96Q45	48	GC02M201620	17.2923	https://www.genecards.org/cgi-bin/carddisp.pl?gene=TMEM237
TCTN2	Tectonic Family Member 2	Protein Coding	Q96GX1	51	GC12P123671	17.2797	https://www.genecards.org/cgi-bin/carddisp.pl?gene=TCTN2
CSF3R	Colony Stimulating Factor 3 Receptor	Protein Coding	Q99062	60	GC01M036466	17.2625	https://www.genecards.org/cgi-bin/carddisp.pl?gene=CSF3R
POLN	DNA Polymerase Nu	Protein Coding	Q7Z5Q5	47	GC04M006324	17.2555	https://www.genecards.org/cgi-bin/carddisp.pl?gene=POLN
ISG15	ISG15 Ubiquitin Like Modifier	Protein Coding	P05161	59	GC01P001001	17.2493	https://www.genecards.org/cgi-bin/carddisp.pl?gene=ISG15
MIR26A2	MicroRNA 26a-2	RNA Gene		26	GC12M057824	17.2485	https://www.genecards.org/cgi-bin/carddisp.pl?gene=MIR26A2
TRIM32	Tripartite Motif Containing 32	Protein Coding	Q13049	55	GC09P116687	17.2462	https://www.genecards.org/cgi-bin/carddisp.pl?gene=TRIM32
DEK	DEK Proto-Oncogene	Protein Coding	P35659	54	GC06M018224	17.2406	https://www.genecards.org/cgi-bin/carddisp.pl?gene=DEK
MIR133A1	MicroRNA 133a-1	RNA Gene		25	GC18M038257	17.2227	https://www.genecards.org/cgi-bin/carddisp.pl?gene=MIR133A1
SYP	Synaptophysin	Protein Coding	P08247	59	GC0XM049187	17.2181	https://www.genecards.org/cgi-bin/carddisp.pl?gene=SYP
EIF4EBP1	Eukaryotic Translation Initiation Factor 4E Binding Protein 1	Protein Coding	Q13541	59	GC08P044783	17.2092	https://www.genecards.org/cgi-bin/carddisp.pl?gene=EIF4EBP1
HLA-DPB1	Major Histocompatibility Complex, Class II, DP Beta 1	Protein Coding	P04440	57	GC06P181928	17.186	https://www.genecards.org/cgi-bin/carddisp.pl?gene=HLA-DPB1
KISS1	KiSS-1 Metastasis Suppressor	Protein Coding	Q15726	53	GC01M204190	17.1852	https://www.genecards.org/cgi-bin/carddisp.pl?gene=KISS1
CCL20	C-C Motif Chemokine Ligand 20	Protein Coding	P78556	54	GC02P227846	17.1758	https://www.genecards.org/cgi-bin/carddisp.pl?gene=CCL20
RRM2	Ribonucleotide Reductase Regulatory Subunit M2	Protein Coding	P31350	61	GC02P010628	17.1728	https://www.genecards.org/cgi-bin/carddisp.pl?gene=RRM2
FSCN1	Fascin Actin-Bundling Protein 1	Protein Coding	Q16658	57	GC07P005592	17.1688	https://www.genecards.org/cgi-bin/carddisp.pl?gene=FSCN1
PEBP1	Phosphatidylethanolamine Binding Protein 1	Protein Coding	P30086	58	GC12P118189	17.1565	https://www.genecards.org/cgi-bin/carddisp.pl?gene=PEBP1
MIR454	MicroRNA 454	RNA Gene		26	GC17M059137	17.1564	https://www.genecards.org/cgi-bin/carddisp.pl?gene=MIR454
PTGS1	Prostaglandin-Endoperoxide Synthase 1	Protein Coding	P23219	60	GC09P122370	17.1503	https://www.genecards.org/cgi-bin/carddisp.pl?gene=PTGS1
MIR154	MicroRNA 154	RNA Gene		28	GC14P121355	17.1449	https://www.genecards.org/cgi-bin/carddisp.pl?gene=MIR154
DIABLO	Diablo IAP-Binding Mitochondrial Protein	Protein Coding	Q9NR28	60	GC12M124699	17.132	https://www.genecards.org/cgi-bin/carddisp.pl?gene=DIABLO
TGM2	Transglutaminase 2	Protein Coding	P21980	60	GC20M038127	17.1232	https://www.genecards.org/cgi-bin/carddisp.pl?gene=TGM2
L1CAM	L1 Cell Adhesion Molecule	Protein Coding	P32004	60	GC0XM153864	17.1201	https://www.genecards.org/cgi-bin/carddisp.pl?gene=L1CAM
IL10RB	Interleukin 10 Receptor Subunit Beta	Protein Coding	Q08334	57	GC21P033266	17.1154	https://www.genecards.org/cgi-bin/carddisp.pl?gene=IL10RB
CCNG1	Cyclin G1	Protein Coding	P51959	52	GC05P163483	17.1127	https://www.genecards.org/cgi-bin/carddisp.pl?gene=CCNG1
C20orf204	Chromosome 20 Open Reading Frame 204	Protein Coding	A0A1B0GTL2	27	GC20P069284	17.1066	https://www.genecards.org/cgi-bin/carddisp.pl?gene=C20orf204
BBS10	Bardet-Biedl Syndrome 10	Protein Coding	Q8TAM1	52	GC12M076344	17.1053	https://www.genecards.org/cgi-bin/carddisp.pl?gene=BBS10
MICB	MHC Class I Polypeptide-Related Sequence B	Protein Coding	Q29980	52	GC06P181888	17.0987	https://www.genecards.org/cgi-bin/carddisp.pl?gene=MICB
CDK8	Cyclin Dependent Kinase 8	Protein Coding	P49336	61	GC13P026254	17.0853	https://www.genecards.org/cgi-bin/carddisp.pl?gene=CDK8
MTHFD1	Methylenetetrahydrofolate Dehydrogenase, Cyclohydrolase And Formyltetrahydrofolate Synthetase 1	Protein Coding	P11586	59	GC14P064388	17.08	https://www.genecards.org/cgi-bin/carddisp.pl?gene=MTHFD1
NCOA2	Nuclear Receptor Coactivator 2	Protein Coding	Q15596	57	GC08M070109	17.0622	https://www.genecards.org/cgi-bin/carddisp.pl?gene=NCOA2
MICA	MHC Class I Polypeptide-Related Sequence A	Protein Coding	Q29983	51	GC06P031399	17.0608	https://www.genecards.org/cgi-bin/carddisp.pl?gene=MICA
SULT1A1	Sulfotransferase Family 1A Member 1	Protein Coding	P50225	55	GC16M050830	17.0555	https://www.genecards.org/cgi-bin/carddisp.pl?gene=SULT1A1
GOLM1	Golgi Membrane Protein 1	Protein Coding	Q8NBJ4	52	GC09M086026	17.0534	https://www.genecards.org/cgi-bin/carddisp.pl?gene=GOLM1
B9D1	B9 Domain Containing 1	Protein Coding	Q9UPM9	47	GC17M019334	17.0478	https://www.genecards.org/cgi-bin/carddisp.pl?gene=B9D1
COPS6	COP9 Signalosome Subunit 6	Protein Coding	Q7L5N1	49	GC07P100088	17.045	https://www.genecards.org/cgi-bin/carddisp.pl?gene=COPS6
TKT	Transketolase	Protein Coding	P29401	58	GC03M053224	17.0425	https://www.genecards.org/cgi-bin/carddisp.pl?gene=TKT
TCTN3	Tectonic Family Member 3	Protein Coding	Q6NUS6	52	GC10M095663	17.0349	https://www.genecards.org/cgi-bin/carddisp.pl?gene=TCTN3
CPT2	Carnitine Palmitoyltransferase 2	Protein Coding	P23786	62	GC01P053196	17.0177	https://www.genecards.org/cgi-bin/carddisp.pl?gene=CPT2
RPS27A	Ribosomal Protein S27a	Protein Coding	P62979	55	GC02P055231	17.0111	https://www.genecards.org/cgi-bin/carddisp.pl?gene=RPS27A
DGUOK	Deoxyguanosine Kinase	Protein Coding	Q16854	56	GC02P073926	16.9941	https://www.genecards.org/cgi-bin/carddisp.pl?gene=DGUOK
PHKB	Phosphorylase Kinase Regulatory Subunit Beta	Protein Coding	Q93100	55	GC16P121372	16.9941	https://www.genecards.org/cgi-bin/carddisp.pl?gene=PHKB
GCASPC	Gall Bladder Cancer Associated Suppressor Of Pyruvate Carboxylase LncRNA	RNA Gene		10	GC06U903671	16.9896	https://www.genecards.org/cgi-bin/carddisp.pl?gene=GCASPC
SLMAP	Sarcolemma Associated Protein	Protein Coding	Q14BN4	51	GC03P065227	16.9828	https://www.genecards.org/cgi-bin/carddisp.pl?gene=SLMAP
IL4R	Interleukin 4 Receptor	Protein Coding	P24394	60	GC16P120788	16.9826	https://www.genecards.org/cgi-bin/carddisp.pl?gene=IL4R
AGER	Advanced Glycosylation End-Product Specific Receptor	Protein Coding	Q15109	59	GC06M032180	16.9538	https://www.genecards.org/cgi-bin/carddisp.pl?gene=AGER
SKIC3	SKI3 Subunit Of Superkiller Complex	Protein Coding	Q6PGP7	51	GC05M095461	16.9505	https://www.genecards.org/cgi-bin/carddisp.pl?gene=SKIC3
CA9	Carbonic Anhydrase 9	Protein Coding	Q16790	59	GC09P035673	16.9447	https://www.genecards.org/cgi-bin/carddisp.pl?gene=CA9
TFF3	Trefoil Factor 3	Protein Coding	Q07654	54	GC21M042311	16.9428	https://www.genecards.org/cgi-bin/carddisp.pl?gene=TFF3
S100A8	S100 Calcium Binding Protein A8	Protein Coding	P05109	55	GC01M167351	16.9403	https://www.genecards.org/cgi-bin/carddisp.pl?gene=S100A8
HSPA8	Heat Shock Protein Family A (Hsp70) Member 8	Protein Coding	P11142	62	GC11M123057	16.9299	https://www.genecards.org/cgi-bin/carddisp.pl?gene=HSPA8
SLC29A1	Solute Carrier Family 29 Member 1 (Augustine Blood Group)	Protein Coding	Q99808	61	GC06P044219	16.9264	https://www.genecards.org/cgi-bin/carddisp.pl?gene=SLC29A1
PPP6R2	Protein Phosphatase 6 Regulatory Subunit 2	Protein Coding	O75170	50	GC22P050330	16.9225	https://www.genecards.org/cgi-bin/carddisp.pl?gene=PPP6R2
MIR9-3	MicroRNA 9-3	RNA Gene		25	GC15P089368	16.9198	https://www.genecards.org/cgi-bin/carddisp.pl?gene=MIR9-3
HSD3B2	Hydroxy-Delta-5-Steroid Dehydrogenase, 3 Beta- And Steroid Delta-Isomerase 2	Protein Coding	P26439	57	GC01P119414	16.9153	https://www.genecards.org/cgi-bin/carddisp.pl?gene=HSD3B2
MT-CO2	Mitochondrially Encoded Cytochrome C Oxidase II	Protein Coding	P00403	50	GCMTP007587	16.9143	https://www.genecards.org/cgi-bin/carddisp.pl?gene=MT-CO2
NNMT	Nicotinamide N-Methyltransferase	Protein Coding	P40261	57	GC11P114257	16.9018	https://www.genecards.org/cgi-bin/carddisp.pl?gene=NNMT
ATG7	Autophagy Related 7	Protein Coding	O95352	55	GC03P027034	16.9001	https://www.genecards.org/cgi-bin/carddisp.pl?gene=ATG7
HOXA11	Homeobox A11	Protein Coding	P31270	54	GC07M028225	16.8913	https://www.genecards.org/cgi-bin/carddisp.pl?gene=HOXA11
LIG1	DNA Ligase 1	Protein Coding	P18858	60	GC19M048115	16.8869	https://www.genecards.org/cgi-bin/carddisp.pl?gene=LIG1
TCTN1	Tectonic Family Member 1	Protein Coding	Q2MV58	51	GC12P110614	16.8812	https://www.genecards.org/cgi-bin/carddisp.pl?gene=TCTN1
GPR55	G Protein-Coupled Receptor 55	Protein Coding	Q9Y2T6	52	GC02M230907	16.8702	https://www.genecards.org/cgi-bin/carddisp.pl?gene=GPR55
ENPP2	Ectonucleotide Pyrophosphatase/Phosphodiesterase 2	Protein Coding	Q13822	58	GC08M119556	16.8696	https://www.genecards.org/cgi-bin/carddisp.pl?gene=ENPP2
CABIN1	Calcineurin Binding Protein 1	Protein Coding	Q9Y6J0	54	GC22P024011	16.8632	https://www.genecards.org/cgi-bin/carddisp.pl?gene=CABIN1
MAGEA4	MAGE Family Member A4	Protein Coding	P43358	50	GC0XP151912	16.8542	https://www.genecards.org/cgi-bin/carddisp.pl?gene=MAGEA4
BBS5	Bardet-Biedl Syndrome 5	Protein Coding	Q8N3I7	50	GC02P169498	16.842	https://www.genecards.org/cgi-bin/carddisp.pl?gene=BBS5
ADAMTS3	ADAM Metallopeptidase With Thrombospondin Type 1 Motif 3	Protein Coding	O15072	52	GC04M072280	16.8381	https://www.genecards.org/cgi-bin/carddisp.pl?gene=ADAMTS3
TTC21B	Tetratricopeptide Repeat Domain 21B	Protein Coding	Q7Z4L5	51	GC02M165905	16.8343	https://www.genecards.org/cgi-bin/carddisp.pl?gene=TTC21B
SRSF2	Serine And Arginine Rich Splicing Factor 2	Protein Coding	Q01130	55	GC17M076734	16.8298	https://www.genecards.org/cgi-bin/carddisp.pl?gene=SRSF2
PTTG1	PTTG1 Regulator Of Sister Chromatid Separation, Securin	Protein Coding	O95997	54	GC05P160930	16.8256	https://www.genecards.org/cgi-bin/carddisp.pl?gene=PTTG1
EREG	Epiregulin	Protein Coding	O14944	53	GC04P074366	16.8106	https://www.genecards.org/cgi-bin/carddisp.pl?gene=EREG
STAT4	Signal Transducer And Activator Of Transcription 4	Protein Coding	Q14765	58	GC02M191029	16.7994	https://www.genecards.org/cgi-bin/carddisp.pl?gene=STAT4
RANBP2	RAN Binding Protein 2	Protein Coding	P49792	57	GC02P108719	16.7769	https://www.genecards.org/cgi-bin/carddisp.pl?gene=RANBP2
GBA1	Glucosylceramidase Beta 1	Protein Coding	P04062	62	GC01M167453	16.775	https://www.genecards.org/cgi-bin/carddisp.pl?gene=GBA1
TNFRSF11B	TNF Receptor Superfamily Member 11b	Protein Coding	O00300	60	GC08M118923	16.7695	https://www.genecards.org/cgi-bin/carddisp.pl?gene=TNFRSF11B
SFRP1	Secreted Frizzled Related Protein 1	Protein Coding	Q8N474	55	GC08M041262	16.7678	https://www.genecards.org/cgi-bin/carddisp.pl?gene=SFRP1
ZNF136	Zinc Finger Protein 136	Protein Coding	P52737	47	GC19P012163	16.752	https://www.genecards.org/cgi-bin/carddisp.pl?gene=ZNF136
SMUG1	Single-Strand-Selective Monofunctional Uracil-DNA Glycosylase 1	Protein Coding	Q53HV7	52	GC12M054121	16.7513	https://www.genecards.org/cgi-bin/carddisp.pl?gene=SMUG1
ITGA3	Integrin Subunit Alpha 3	Protein Coding	P26006	61	GC17P050055	16.7459	https://www.genecards.org/cgi-bin/carddisp.pl?gene=ITGA3
CLDN7	Claudin 7	Protein Coding	O95471	53	GC17M007259	16.7456	https://www.genecards.org/cgi-bin/carddisp.pl?gene=CLDN7
CD9	CD9 Molecule	Protein Coding	P21926	57	GC12P074024	16.7439	https://www.genecards.org/cgi-bin/carddisp.pl?gene=CD9
CD27	CD27 Molecule	Protein Coding	P26842	60	GC12P074035	16.729	https://www.genecards.org/cgi-bin/carddisp.pl?gene=CD27
GPER1	G Protein-Coupled Estrogen Receptor 1	Protein Coding	Q99527	53	GC07P018825	16.7134	https://www.genecards.org/cgi-bin/carddisp.pl?gene=GPER1
FGD2	FYVE, RhoGEF And PH Domain Containing 2	Protein Coding	Q7Z6J4	50	GC06P182025	16.7125	https://www.genecards.org/cgi-bin/carddisp.pl?gene=FGD2
SNHG14	Small Nucleolar RNA Host Gene 14	RNA Gene		25	GC15P192315	16.7118	https://www.genecards.org/cgi-bin/carddisp.pl?gene=SNHG14
GPSM2	G Protein Signaling Modulator 2	Protein Coding	P81274	53	GC01P108875	16.7092	https://www.genecards.org/cgi-bin/carddisp.pl?gene=GPSM2
PRMT1	Protein Arginine Methyltransferase 1	Protein Coding	Q99873	61	GC19P049675	16.698	https://www.genecards.org/cgi-bin/carddisp.pl?gene=PRMT1
MALT1	MALT1 Paracaspase	Protein Coding	Q9UDY8	60	GC18P058671	16.6967	https://www.genecards.org/cgi-bin/carddisp.pl?gene=MALT1
TPMT	Thiopurine S-Methyltransferase	Protein Coding	P51580	59	GC06M018128	16.6912	https://www.genecards.org/cgi-bin/carddisp.pl?gene=TPMT
MIR16-2	MicroRNA 16-2	RNA Gene		28	GC03P160418	16.6846	https://www.genecards.org/cgi-bin/carddisp.pl?gene=MIR16-2
LGALS3BP	Galectin 3 Binding Protein	Protein Coding	Q08380	54	GC17M078971	16.6832	https://www.genecards.org/cgi-bin/carddisp.pl?gene=LGALS3BP
RYR2	Ryanodine Receptor 2	Protein Coding	Q92736	60	GC01P237042	16.6828	https://www.genecards.org/cgi-bin/carddisp.pl?gene=RYR2
IKBKE	Inhibitor Of Nuclear Factor Kappa B Kinase Subunit Epsilon	Protein Coding	Q14164	58	GC01P206470	16.6724	https://www.genecards.org/cgi-bin/carddisp.pl?gene=IKBKE
SERPINB2	Serpin Family B Member 2	Protein Coding	P05120	57	GC18P063871	16.6631	https://www.genecards.org/cgi-bin/carddisp.pl?gene=SERPINB2
LRP6	LDL Receptor Related Protein 6	Protein Coding	O75581	60	GC12M035824	16.6616	https://www.genecards.org/cgi-bin/carddisp.pl?gene=LRP6
HADHB	Hydroxyacyl-CoA Dehydrogenase Trifunctional Multienzyme Complex Subunit Beta	Protein Coding	P55084	59	GC02P026243	16.6203	https://www.genecards.org/cgi-bin/carddisp.pl?gene=HADHB
RSPO2	R-Spondin 2	Protein Coding	Q6UXX9	55	GC08M107899	16.6152	https://www.genecards.org/cgi-bin/carddisp.pl?gene=RSPO2
POMC	Proopiomelanocortin	Protein Coding	P01189	61	GC02M025160	16.6063	https://www.genecards.org/cgi-bin/carddisp.pl?gene=POMC
DNAH9	Dynein Axonemal Heavy Chain 9	Protein Coding	Q9NYC9	50	GC17P011598	16.6056	https://www.genecards.org/cgi-bin/carddisp.pl?gene=DNAH9
MST1R	Macrophage Stimulating 1 Receptor	Protein Coding	Q04912	62	GC03M054793	16.6021	https://www.genecards.org/cgi-bin/carddisp.pl?gene=MST1R
PYCR1	Pyrroline-5-Carboxylate Reductase 1	Protein Coding	P32322	57	GC17M081932	16.5845	https://www.genecards.org/cgi-bin/carddisp.pl?gene=PYCR1
CDH17	Cadherin 17	Protein Coding	Q12864	56	GC08M094127	16.5798	https://www.genecards.org/cgi-bin/carddisp.pl?gene=CDH17
CDC25B	Cell Division Cycle 25B	Protein Coding	P30305	60	GC20P010984	16.5769	https://www.genecards.org/cgi-bin/carddisp.pl?gene=CDC25B
MAP3K7	Mitogen-Activated Protein Kinase Kinase Kinase 7	Protein Coding	O43318	62	GC06M090513	16.5768	https://www.genecards.org/cgi-bin/carddisp.pl?gene=MAP3K7
CYSLTR1	Cysteinyl Leukotriene Receptor 1	Protein Coding	Q9Y271	55	GC0XM078271	16.576	https://www.genecards.org/cgi-bin/carddisp.pl?gene=CYSLTR1
MAP3K20	Mitogen-Activated Protein Kinase Kinase Kinase 20	Protein Coding	Q9NYL2	57	GC02P173076	16.5753	https://www.genecards.org/cgi-bin/carddisp.pl?gene=MAP3K20
IL1R1	Interleukin 1 Receptor Type 1	Protein Coding	P14778	60	GC02P102136	16.574	https://www.genecards.org/cgi-bin/carddisp.pl?gene=IL1R1
IL6ST	Interleukin 6 Cytokine Family Signal Transducer	Protein Coding	P40189	63	GC05M055935	16.5702	https://www.genecards.org/cgi-bin/carddisp.pl?gene=IL6ST
CHI3L1	Chitinase 3 Like 1	Protein Coding	P36222	59	GC01M203148	16.5681	https://www.genecards.org/cgi-bin/carddisp.pl?gene=CHI3L1
SLC22A5	Solute Carrier Family 22 Member 5	Protein Coding	O76082	60	GC05P132369	16.5605	https://www.genecards.org/cgi-bin/carddisp.pl?gene=SLC22A5
CPLANE1	Ciliogenesis And Planar Polarity Effector Complex Subunit 1	Protein Coding	Q9H799	45	GC05M038781	16.5557	https://www.genecards.org/cgi-bin/carddisp.pl?gene=CPLANE1
MIR422A	MicroRNA 422a	RNA Gene		25	GC15M063870	16.5555	https://www.genecards.org/cgi-bin/carddisp.pl?gene=MIR422A
PCNA-AS1	PCNA Antisense RNA 1	RNA Gene		16	GC20P005119	16.5518	https://www.genecards.org/cgi-bin/carddisp.pl?gene=PCNA-AS1
BBS7	Bardet-Biedl Syndrome 7	Protein Coding	Q8IWZ6	50	GC04M121824	16.551	https://www.genecards.org/cgi-bin/carddisp.pl?gene=BBS7
ALAS2	5'-Aminolevulinate Synthase 2	Protein Coding	P22557	59	GC0XM055009	16.539	https://www.genecards.org/cgi-bin/carddisp.pl?gene=ALAS2
CYP24A1	Cytochrome P450 Family 24 Subfamily A Member 1	Protein Coding	Q07973	59	GC20M054153	16.5296	https://www.genecards.org/cgi-bin/carddisp.pl?gene=CYP24A1
KCNQ1	Potassium Voltage-Gated Channel Subfamily Q Member 1	Protein Coding	P51787	62	GC11P002444	16.5218	https://www.genecards.org/cgi-bin/carddisp.pl?gene=KCNQ1
DDX5	DEAD-Box Helicase 5	Protein Coding	P17844	59	GC17M064498	16.5029	https://www.genecards.org/cgi-bin/carddisp.pl?gene=DDX5
CEACAM1	CEA Cell Adhesion Molecule 1	Protein Coding	P13688	57	GC19M042507	16.5007	https://www.genecards.org/cgi-bin/carddisp.pl?gene=CEACAM1
BTRC	Beta-Transducin Repeat Containing E3 Ubiquitin Protein Ligase	Protein Coding	Q9Y297	57	GC10P101354	16.4915	https://www.genecards.org/cgi-bin/carddisp.pl?gene=BTRC
TSPO	Translocator Protein	Protein Coding	B1AH88	58	GC22P043151	16.4781	https://www.genecards.org/cgi-bin/carddisp.pl?gene=TSPO
SLC2A2	Solute Carrier Family 2 Member 2	Protein Coding	P11168	63	GC03M171024	16.4749	https://www.genecards.org/cgi-bin/carddisp.pl?gene=SLC2A2
DNAH8	Dynein Axonemal Heavy Chain 8	Protein Coding	Q96JB1	50	GC06P182037	16.4694	https://www.genecards.org/cgi-bin/carddisp.pl?gene=DNAH8
SORBS1	Sorbin And SH3 Domain Containing 1	Protein Coding	Q9BX66	53	GC10M095311	16.4624	https://www.genecards.org/cgi-bin/carddisp.pl?gene=SORBS1
TMEM138	Transmembrane Protein 138	Protein Coding	Q9NPI0	50	GC11P107410	16.4619	https://www.genecards.org/cgi-bin/carddisp.pl?gene=TMEM138
HNRNPUL2-BSCL2	HNRNPUL2-BSCL2 Readthrough (NMD Candidate)	RNA Gene		25	GC11M139666	16.454	https://www.genecards.org/cgi-bin/carddisp.pl?gene=HNRNPUL2-BSCL2
MIR199A2	MicroRNA 199a-2	RNA Gene		28	GC01M172235	16.4471	https://www.genecards.org/cgi-bin/carddisp.pl?gene=MIR199A2
MSLN	Mesothelin	Protein Coding	Q13421	55	GC16P120119	16.4439	https://www.genecards.org/cgi-bin/carddisp.pl?gene=MSLN
LAG3	Lymphocyte Activating 3	Protein Coding	P18627	53	GC12P074069	16.4393	https://www.genecards.org/cgi-bin/carddisp.pl?gene=LAG3
APAF1	Apoptotic Peptidase Activating Factor 1	Protein Coding	O14727	60	GC12P098645	16.4272	https://www.genecards.org/cgi-bin/carddisp.pl?gene=APAF1
HSF1	Heat Shock Transcription Factor 1	Protein Coding	Q00613	60	GC08P144291	16.4259	https://www.genecards.org/cgi-bin/carddisp.pl?gene=HSF1
CYP7A1	Cytochrome P450 Family 7 Subfamily A Member 1	Protein Coding	P22680	54	GC08M058490	16.4168	https://www.genecards.org/cgi-bin/carddisp.pl?gene=CYP7A1
SLC25A47	Solute Carrier Family 25 Member 47	Protein Coding	Q6Q0C1	47	GC14P100323	16.4154	https://www.genecards.org/cgi-bin/carddisp.pl?gene=SLC25A47
MYO1B	Myosin IB	Protein Coding	O43795	51	GC02P191246	16.4052	https://www.genecards.org/cgi-bin/carddisp.pl?gene=MYO1B
PPRC1	PPARG Related Coactivator 1	Protein Coding	Q5VV67	49	GC10P102119	16.3946	https://www.genecards.org/cgi-bin/carddisp.pl?gene=PPRC1
TSHR-AS1	TSHR Antisense RNA 1	RNA Gene		14	GC14M081016	16.3836	https://www.genecards.org/cgi-bin/carddisp.pl?gene=TSHR-AS1
DKK3	Dickkopf WNT Signaling Pathway Inhibitor 3	Protein Coding	Q9UBP4	52	GC11M015454	16.3831	https://www.genecards.org/cgi-bin/carddisp.pl?gene=DKK3
MIR487B	MicroRNA 487b	RNA Gene		25	GC14P121381	16.3829	https://www.genecards.org/cgi-bin/carddisp.pl?gene=MIR487B
CUX1	Cut Like Homeobox 1	Protein Coding	Q13948	57	GC07P101815	16.3806	https://www.genecards.org/cgi-bin/carddisp.pl?gene=CUX1
HLA-DRA	Major Histocompatibility Complex, Class II, DR Alpha	Protein Coding	P01903	58	GC06P032439	16.365	https://www.genecards.org/cgi-bin/carddisp.pl?gene=HLA-DRA
SYNE1	Spectrin Repeat Containing Nuclear Envelope Protein 1	Protein Coding	Q8NF91	53	GC06M152121	16.3589	https://www.genecards.org/cgi-bin/carddisp.pl?gene=SYNE1
CDKN2AIP	CDKN2A Interacting Protein	Protein Coding	Q9NXV6	49	GC04P183444	16.3584	https://www.genecards.org/cgi-bin/carddisp.pl?gene=CDKN2AIP
MAF	MAF BZIP Transcription Factor	Protein Coding	O75444	58	GC16M079204	16.3578	https://www.genecards.org/cgi-bin/carddisp.pl?gene=MAF
TTF1	Transcription Termination Factor 1	Protein Coding	Q15361	48	GC09M132375	16.3573	https://www.genecards.org/cgi-bin/carddisp.pl?gene=TTF1
XRCC4	X-Ray Repair Cross Complementing 4	Protein Coding	Q13426	57	GC05P083077	16.3542	https://www.genecards.org/cgi-bin/carddisp.pl?gene=XRCC4
MIR455	MicroRNA 455	RNA Gene		29	GC09P114209	16.3528	https://www.genecards.org/cgi-bin/carddisp.pl?gene=MIR455
EDNRA	Endothelin Receptor Type A	Protein Coding	P25101	62	GC04P147480	16.3499	https://www.genecards.org/cgi-bin/carddisp.pl?gene=EDNRA
PHF2	PHD Finger Protein 2	Protein Coding	O75151	52	GC09P093576	16.3432	https://www.genecards.org/cgi-bin/carddisp.pl?gene=PHF2
SALL4	Spalt Like Transcription Factor 4	Protein Coding	Q9UJQ4	55	GC20M051784	16.3297	https://www.genecards.org/cgi-bin/carddisp.pl?gene=SALL4
SDC1	Syndecan 1	Protein Coding	P18827	55	GC02M020200	16.3238	https://www.genecards.org/cgi-bin/carddisp.pl?gene=SDC1
CCK	Cholecystokinin	Protein Coding	P06307	56	GC03M042274	16.3229	https://www.genecards.org/cgi-bin/carddisp.pl?gene=CCK
ASXL1	ASXL Transcriptional Regulator 1	Protein Coding	Q8IXJ9	55	GC20P053105	16.3195	https://www.genecards.org/cgi-bin/carddisp.pl?gene=ASXL1
CNTFR	Ciliary Neurotrophic Factor Receptor	Protein Coding	P26992	57	GC09M034551	16.3131	https://www.genecards.org/cgi-bin/carddisp.pl?gene=CNTFR
LIF	LIF Interleukin 6 Family Cytokine	Protein Coding	P15018	56	GC22M030240	16.2953	https://www.genecards.org/cgi-bin/carddisp.pl?gene=LIF
H2AX	H2A.X Variant Histone	Protein Coding	P16104	56	GC11M140653	16.2894	https://www.genecards.org/cgi-bin/carddisp.pl?gene=H2AX
BCAR3	BCAR3 Adaptor Protein, NSP Family Member	Protein Coding	O75815	50	GC01M093561	16.2885	https://www.genecards.org/cgi-bin/carddisp.pl?gene=BCAR3
DDB1	Damage Specific DNA Binding Protein 1	Protein Coding	Q16531	56	GC11M139608	16.2876	https://www.genecards.org/cgi-bin/carddisp.pl?gene=DDB1
MIR376B	MicroRNA 376b	RNA Gene		21	GC14P121367	16.2876	https://www.genecards.org/cgi-bin/carddisp.pl?gene=MIR376B
MIR512-1	MicroRNA 512-1	RNA Gene		27	GC19P153071	16.2835	https://www.genecards.org/cgi-bin/carddisp.pl?gene=MIR512-1
ACTA2-AS1	ACTA2 Antisense RNA 1	RNA Gene		25	GC10P088932	16.2807	https://www.genecards.org/cgi-bin/carddisp.pl?gene=ACTA2-AS1
HELLS	Helicase, Lymphoid Specific	Protein Coding	Q9NRZ9	58	GC10P124190	16.2786	https://www.genecards.org/cgi-bin/carddisp.pl?gene=HELLS
CD247	CD247 Molecule	Protein Coding	P20963	62	GC01M167425	16.2781	https://www.genecards.org/cgi-bin/carddisp.pl?gene=CD247
DUSP1	Dual Specificity Phosphatase 1	Protein Coding	P28562	59	GC05M172768	16.2773	https://www.genecards.org/cgi-bin/carddisp.pl?gene=DUSP1
ESRRA	Estrogen Related Receptor Alpha	Protein Coding	P11474	59	GC11P064305	16.2766	https://www.genecards.org/cgi-bin/carddisp.pl?gene=ESRRA
ELN	Elastin	Protein Coding	P15502	56	GC07P074027	16.2698	https://www.genecards.org/cgi-bin/carddisp.pl?gene=ELN
WIF1	WNT Inhibitory Factor 1	Protein Coding	Q9Y5W5	55	GC12M065050	16.2577	https://www.genecards.org/cgi-bin/carddisp.pl?gene=WIF1
UGT1A6	UDP Glucuronosyltransferase Family 1 Member A6	Protein Coding	P19224	56	GC02P233691	16.2548	https://www.genecards.org/cgi-bin/carddisp.pl?gene=UGT1A6
ARNT	Aryl Hydrocarbon Receptor Nuclear Translocator	Protein Coding	P27540	58	GC01M150809	16.2536	https://www.genecards.org/cgi-bin/carddisp.pl?gene=ARNT
STAT2	Signal Transducer And Activator Of Transcription 2	Protein Coding	P52630	62	GC12M056341	16.2434	https://www.genecards.org/cgi-bin/carddisp.pl?gene=STAT2
TTC8	Tetratricopeptide Repeat Domain 8	Protein Coding	Q8TAM2	52	GC14P095128	16.2401	https://www.genecards.org/cgi-bin/carddisp.pl?gene=TTC8
MAT2A	Methionine Adenosyltransferase 2A	Protein Coding	P31153	59	GC02P094481	16.228	https://www.genecards.org/cgi-bin/carddisp.pl?gene=MAT2A
PDHA1	Pyruvate Dehydrogenase E1 Subunit Alpha 1	Protein Coding	P08559	60	GC0XP019343	16.2244	https://www.genecards.org/cgi-bin/carddisp.pl?gene=PDHA1
CXCL9	C-X-C Motif Chemokine Ligand 9	Protein Coding	Q07325	51	GC04M076001	16.2229	https://www.genecards.org/cgi-bin/carddisp.pl?gene=CXCL9
BRF2	BRF2 General Transcription Factor IIIB Subunit	Protein Coding	Q9HAW0	50	GC08M037843	16.2163	https://www.genecards.org/cgi-bin/carddisp.pl?gene=BRF2
ARL6	ARF Like GTPase 6	Protein Coding	Q9H0F7	52	GC03P097764	16.2154	https://www.genecards.org/cgi-bin/carddisp.pl?gene=ARL6
OSM	Oncostatin M	Protein Coding	P13725	55	GC22M030262	16.2137	https://www.genecards.org/cgi-bin/carddisp.pl?gene=OSM
FAM215A	Family With Sequence Similarity 215 Member A	RNA Gene	Q9Y5M1	32	GC17P043917	16.1961	https://www.genecards.org/cgi-bin/carddisp.pl?gene=FAM215A
BCOR	BCL6 Corepressor	Protein Coding	Q6W2J9	56	GC0XM040049	16.1901	https://www.genecards.org/cgi-bin/carddisp.pl?gene=BCOR
CAST	Calpastatin	Protein Coding	P20810	60	GC05P095975	16.1788	https://www.genecards.org/cgi-bin/carddisp.pl?gene=CAST
DNAJB1	DnaJ Heat Shock Protein Family (Hsp40) Member B1	Protein Coding	P25685	57	GC19M108265	16.1774	https://www.genecards.org/cgi-bin/carddisp.pl?gene=DNAJB1
XDH	Xanthine Dehydrogenase	Protein Coding	P47989	60	GC02M031334	16.1679	https://www.genecards.org/cgi-bin/carddisp.pl?gene=XDH
SLC46A3	Solute Carrier Family 46 Member 3	Protein Coding	Q7Z3Q1	48	GC13M028700	16.1658	https://www.genecards.org/cgi-bin/carddisp.pl?gene=SLC46A3
TRPM3	Transient Receptor Potential Cation Channel Subfamily M Member 3	Protein Coding	Q9HCF6	54	GC09M070529	16.1636	https://www.genecards.org/cgi-bin/carddisp.pl?gene=TRPM3
CCL3	C-C Motif Chemokine Ligand 3	Protein Coding	P10147	54	GC17M036088	16.1636	https://www.genecards.org/cgi-bin/carddisp.pl?gene=CCL3
MIR124-2	MicroRNA 124-2	RNA Gene		24	GC08P064379	16.1621	https://www.genecards.org/cgi-bin/carddisp.pl?gene=MIR124-2
IL11	Interleukin 11	Protein Coding	P20809	53	GC19M055364	16.1527	https://www.genecards.org/cgi-bin/carddisp.pl?gene=IL11
NRCAM	Neuronal Cell Adhesion Molecule	Protein Coding	Q92823	57	GC07M108147	16.1402	https://www.genecards.org/cgi-bin/carddisp.pl?gene=NRCAM
STUB1	STIP1 Homology And U-Box Containing Protein 1	Protein Coding	Q9UNE7	58	GC16P120117	16.1387	https://www.genecards.org/cgi-bin/carddisp.pl?gene=STUB1
PLB1	Phospholipase B1	Protein Coding	Q6P1J6	48	GC02P029769	16.137	https://www.genecards.org/cgi-bin/carddisp.pl?gene=PLB1
SLC7A5	Solute Carrier Family 7 Member 5	Protein Coding	Q01650	57	GC16M087830	16.1352	https://www.genecards.org/cgi-bin/carddisp.pl?gene=SLC7A5
TNFRSF11A	TNF Receptor Superfamily Member 11a	Protein Coding	Q9Y6Q6	59	GC18P062325	16.1302	https://www.genecards.org/cgi-bin/carddisp.pl?gene=TNFRSF11A
KPRP	Keratinocyte Proline Rich Protein	Protein Coding	Q5T749	44	GC01P176618	16.1266	https://www.genecards.org/cgi-bin/carddisp.pl?gene=KPRP
FOXP1	Forkhead Box P1	Protein Coding	Q9H334	57	GC03M070954	16.1213	https://www.genecards.org/cgi-bin/carddisp.pl?gene=FOXP1
MIR135A1	MicroRNA 135a-1	RNA Gene		30	GC03M054893	16.1156	https://www.genecards.org/cgi-bin/carddisp.pl?gene=MIR135A1
IRAIN	IGF1R Antisense Imprinted Non-Protein Coding RNA	RNA Gene		24	GC15M163330	16.1078	https://www.genecards.org/cgi-bin/carddisp.pl?gene=IRAIN
DPH7	Diphthamide Biosynthesis 7	Protein Coding	Q9BTV6	47	GC09M137554	16.106	https://www.genecards.org/cgi-bin/carddisp.pl?gene=DPH7
PFKFB1	6-Phosphofructo-2-Kinase/Fructose-2,6-Biphosphatase 1	Protein Coding	P16118	54	GC0XM054932	16.105	https://www.genecards.org/cgi-bin/carddisp.pl?gene=PFKFB1
EIF3E	Eukaryotic Translation Initiation Factor 3 Subunit E	Protein Coding	P60228	50	GC08M108163	16.0993	https://www.genecards.org/cgi-bin/carddisp.pl?gene=EIF3E
RPL10L	Ribosomal Protein L10 Like	Protein Coding	Q96L21	47	GC14M046651	16.0839	https://www.genecards.org/cgi-bin/carddisp.pl?gene=RPL10L
EIF2S1	Eukaryotic Translation Initiation Factor 2 Subunit Alpha	Protein Coding	P05198	58	GC14P067359	16.082	https://www.genecards.org/cgi-bin/carddisp.pl?gene=EIF2S1
CCDC171	Coiled-Coil Domain Containing 171	Protein Coding	Q6TFL3	44	GC09P016386	16.077	https://www.genecards.org/cgi-bin/carddisp.pl?gene=CCDC171
IQGAP1	IQ Motif Containing GTPase Activating Protein 1	Protein Coding	P46940	55	GC15P090388	16.0753	https://www.genecards.org/cgi-bin/carddisp.pl?gene=IQGAP1
RMI1	RecQ Mediated Genome Instability 1	Protein Coding	Q9H9A7	51	GC09P083980	16.0752	https://www.genecards.org/cgi-bin/carddisp.pl?gene=RMI1
IL24	Interleukin 24	Protein Coding	Q13007	53	GC01P206897	16.0586	https://www.genecards.org/cgi-bin/carddisp.pl?gene=IL24
CCKBR	Cholecystokinin B Receptor	Protein Coding	P32239	57	GC11P006259	16.0551	https://www.genecards.org/cgi-bin/carddisp.pl?gene=CCKBR
ANPEP	Alanyl Aminopeptidase, Membrane	Protein Coding	P15144	62	GC15M089784	16.045	https://www.genecards.org/cgi-bin/carddisp.pl?gene=ANPEP
BBS12	Bardet-Biedl Syndrome 12	Protein Coding	Q6ZW61	46	GC04P122702	16.043	https://www.genecards.org/cgi-bin/carddisp.pl?gene=BBS12
H3-3A	H3.3 Histone A	Protein Coding	P84243	57	GC01P226062	16.0368	https://www.genecards.org/cgi-bin/carddisp.pl?gene=H3-3A
PKD2L1	Polycystin 2 Like 1, Transient Receptor Potential Cation Channel	Protein Coding	Q9P0L9	55	GC10M100288	16.032	https://www.genecards.org/cgi-bin/carddisp.pl?gene=PKD2L1
EIF2B5	Eukaryotic Translation Initiation Factor 2B Subunit Epsilon	Protein Coding	Q13144	55	GC03P184135	16.0237	https://www.genecards.org/cgi-bin/carddisp.pl?gene=EIF2B5
FGF9	Fibroblast Growth Factor 9	Protein Coding	P31371	57	GC13P021671	16.0193	https://www.genecards.org/cgi-bin/carddisp.pl?gene=FGF9
TMEM238L	Transmembrane Protein 238 Like	Protein Coding	A6NJY4	25	GC17M096297	16.012	https://www.genecards.org/cgi-bin/carddisp.pl?gene=TMEM238L
TBK1	TANK Binding Kinase 1	Protein Coding	Q9UHD2	62	GC12P075684	16.0076	https://www.genecards.org/cgi-bin/carddisp.pl?gene=TBK1
ALOX5	Arachidonate 5-Lipoxygenase	Protein Coding	P09917	62	GC10P045374	16.0049	https://www.genecards.org/cgi-bin/carddisp.pl?gene=ALOX5
DAXX	Death Domain Associated Protein	Protein Coding	Q9UER7	57	GC06M033318	16.0015	https://www.genecards.org/cgi-bin/carddisp.pl?gene=DAXX
AKR1D1	Aldo-Keto Reductase Family 1 Member D1	Protein Coding	P51857	55	GC07P165638	15.9973	https://www.genecards.org/cgi-bin/carddisp.pl?gene=AKR1D1
MST1	Macrophage Stimulating 1	Protein Coding	P26927	58	GC03M049683	15.9954	https://www.genecards.org/cgi-bin/carddisp.pl?gene=MST1
GNRH1	Gonadotropin Releasing Hormone 1	Protein Coding	P01148	54	GC08M025419	15.9838	https://www.genecards.org/cgi-bin/carddisp.pl?gene=GNRH1
GLI3	GLI Family Zinc Finger 3	Protein Coding	P10071	62	GC07M041960	15.9836	https://www.genecards.org/cgi-bin/carddisp.pl?gene=GLI3
TRPC4	Transient Receptor Potential Cation Channel Subfamily C Member 4	Protein Coding	Q9UBN4	56	GC13M043034	15.9806	https://www.genecards.org/cgi-bin/carddisp.pl?gene=TRPC4
MIR501	MicroRNA 501	RNA Gene		26	GC0XP060938	15.977	https://www.genecards.org/cgi-bin/carddisp.pl?gene=MIR501
DMBT1	Deleted In Malignant Brain Tumors 1	Protein Coding	Q9UGM3	52	GC10P122560	15.9688	https://www.genecards.org/cgi-bin/carddisp.pl?gene=DMBT1
TNNT2	Troponin T2, Cardiac Type	Protein Coding	P45379	61	GC01M201359	15.9565	https://www.genecards.org/cgi-bin/carddisp.pl?gene=TNNT2
ATP7A	ATPase Copper Transporting Alpha	Protein Coding	Q04656	59	GC0XP078257	15.956	https://www.genecards.org/cgi-bin/carddisp.pl?gene=ATP7A
MYBPC3	Myosin Binding Protein C3	Protein Coding	Q14896	60	GC11M139452	15.9535	https://www.genecards.org/cgi-bin/carddisp.pl?gene=MYBPC3
BAAT	Bile Acid-CoA:Amino Acid N-Acyltransferase	Protein Coding	Q14032	54	GC09M101354	15.941	https://www.genecards.org/cgi-bin/carddisp.pl?gene=BAAT
HSP90AB1	Heat Shock Protein 90 Alpha Family Class B Member 1	Protein Coding	P08238	62	GC06P044246	15.9316	https://www.genecards.org/cgi-bin/carddisp.pl?gene=HSP90AB1
PRC1	Protein Regulator Of Cytokinesis 1	Protein Coding	O43663	50	GC15M090966	15.9213	https://www.genecards.org/cgi-bin/carddisp.pl?gene=PRC1
CXCR1	C-X-C Motif Chemokine Receptor 1	Protein Coding	P25024	57	GC02M218162	15.9127	https://www.genecards.org/cgi-bin/carddisp.pl?gene=CXCR1
ALCAM	Activated Leukocyte Cell Adhesion Molecule	Protein Coding	Q13740	54	GC03P105366	15.9023	https://www.genecards.org/cgi-bin/carddisp.pl?gene=ALCAM
ASL	Argininosuccinate Lyase	Protein Coding	P04424	58	GC07P066075	15.9018	https://www.genecards.org/cgi-bin/carddisp.pl?gene=ASL
SFRP2	Secreted Frizzled Related Protein 2	Protein Coding	Q96HF1	52	GC04M153780	15.9015	https://www.genecards.org/cgi-bin/carddisp.pl?gene=SFRP2
RIT1	Ras Like Without CAAX 1	Protein Coding	Q92963	58	GC01M155897	15.8936	https://www.genecards.org/cgi-bin/carddisp.pl?gene=RIT1
MIR510	MicroRNA 510	RNA Gene		21	GC0XM147272	15.8829	https://www.genecards.org/cgi-bin/carddisp.pl?gene=MIR510
MIR129-2	MicroRNA 129-2	RNA Gene		28	GC11P044209	15.8821	https://www.genecards.org/cgi-bin/carddisp.pl?gene=MIR129-2
ALDH9A1	Aldehyde Dehydrogenase 9 Family Member A1	Protein Coding	P49189	55	GC01M167734	15.8731	https://www.genecards.org/cgi-bin/carddisp.pl?gene=ALDH9A1
NR4A1	Nuclear Receptor Subfamily 4 Group A Member 1	Protein Coding	P22736	60	GC12P052022	15.8539	https://www.genecards.org/cgi-bin/carddisp.pl?gene=NR4A1
HSD17B4	Hydroxysteroid 17-Beta Dehydrogenase 4	Protein Coding	P51659	60	GC05P119452	15.8516	https://www.genecards.org/cgi-bin/carddisp.pl?gene=HSD17B4
PODXL	Podocalyxin Like	Protein Coding	O00592	55	GC07M131500	15.8422	https://www.genecards.org/cgi-bin/carddisp.pl?gene=PODXL
EED	Embryonic Ectoderm Development	Protein Coding	O75530	56	GC11P108547	15.8401	https://www.genecards.org/cgi-bin/carddisp.pl?gene=EED
ID3	Inhibitor Of DNA Binding 3	Protein Coding	Q02535	52	GC01M023557	15.8399	https://www.genecards.org/cgi-bin/carddisp.pl?gene=ID3
SNCG	Synuclein Gamma	Protein Coding	O76070	55	GC10P123977	15.8395	https://www.genecards.org/cgi-bin/carddisp.pl?gene=SNCG
LMBRD1	LMBR1 Domain Containing 1	Protein Coding	Q9NUN5	52	GC06M107033	15.8351	https://www.genecards.org/cgi-bin/carddisp.pl?gene=LMBRD1
TRAF6	TNF Receptor Associated Factor 6	Protein Coding	Q9Y4K3	59	GC11M036467	15.834	https://www.genecards.org/cgi-bin/carddisp.pl?gene=TRAF6
HTR2C	5-Hydroxytryptamine Receptor 2C	Protein Coding	P28335	57	GC0XP114584	15.8293	https://www.genecards.org/cgi-bin/carddisp.pl?gene=HTR2C
FOXCUT	FOXC1 Upstream Transcript	RNA Gene		20	GC06P002089	15.8244	https://www.genecards.org/cgi-bin/carddisp.pl?gene=FOXCUT
GLA	Galactosidase Alpha	Protein Coding	P06280	62	GC0XM101393	15.8171	https://www.genecards.org/cgi-bin/carddisp.pl?gene=GLA
GHRL	Ghrelin And Obestatin Prepropeptide	Protein Coding	Q9UBU3	54	GC03M010285	15.8166	https://www.genecards.org/cgi-bin/carddisp.pl?gene=GHRL
FOXH1	Forkhead Box H1	Protein Coding	O75593	52	GC08M144473	15.8096	https://www.genecards.org/cgi-bin/carddisp.pl?gene=FOXH1
AGT	Angiotensinogen	Protein Coding	P01019	62	GC01M230690	15.8065	https://www.genecards.org/cgi-bin/carddisp.pl?gene=AGT
RICTOR	RPTOR Independent Companion Of MTOR Complex 2	Protein Coding	Q6R327	56	GC05M038937	15.8063	https://www.genecards.org/cgi-bin/carddisp.pl?gene=RICTOR
OCLN	Occludin	Protein Coding	Q16625	58	GC05P069492	15.8057	https://www.genecards.org/cgi-bin/carddisp.pl?gene=OCLN
EIF4A1	Eukaryotic Translation Initiation Factor 4A1	Protein Coding	P60842	60	GC17P007572	15.8054	https://www.genecards.org/cgi-bin/carddisp.pl?gene=EIF4A1
ITGA2	Integrin Subunit Alpha 2	Protein Coding	P17301	59	GC05P052989	15.803	https://www.genecards.org/cgi-bin/carddisp.pl?gene=ITGA2
TNFRSF19	TNF Receptor Superfamily Member 19	Protein Coding	Q9NS68	52	GC13P023570	15.7923	https://www.genecards.org/cgi-bin/carddisp.pl?gene=TNFRSF19
BRMS1	BRMS1 Transcriptional Repressor And Anoikis Regulator	Protein Coding	Q9HCU9	48	GC11M139826	15.7887	https://www.genecards.org/cgi-bin/carddisp.pl?gene=BRMS1
AKAP1	A-Kinase Anchoring Protein 1	Protein Coding	Q92667	54	GC17P057085	15.7884	https://www.genecards.org/cgi-bin/carddisp.pl?gene=AKAP1
PDPK1	3-Phosphoinositide Dependent Protein Kinase 1	Protein Coding	O15530	61	GC16P002537	15.7762	https://www.genecards.org/cgi-bin/carddisp.pl?gene=PDPK1
CTNNA3	Catenin Alpha 3	Protein Coding	Q9UI47	54	GC10M065912	15.7643	https://www.genecards.org/cgi-bin/carddisp.pl?gene=CTNNA3
IL16	Interleukin 16	Protein Coding	Q14005	54	GC15P081159	15.7596	https://www.genecards.org/cgi-bin/carddisp.pl?gene=IL16
MIR187	MicroRNA 187	RNA Gene		27	GC18M035904	15.7553	https://www.genecards.org/cgi-bin/carddisp.pl?gene=MIR187
CSNK2A1	Casein Kinase 2 Alpha 1	Protein Coding	P68400	63	GC20M000472	15.7482	https://www.genecards.org/cgi-bin/carddisp.pl?gene=CSNK2A1
MIR302A	MicroRNA 302a	RNA Gene		28	GC04M113185	15.7482	https://www.genecards.org/cgi-bin/carddisp.pl?gene=MIR302A
HLF	HLF Transcription Factor, PAR BZIP Family Member	Protein Coding	Q16534	50	GC17P055264	15.747	https://www.genecards.org/cgi-bin/carddisp.pl?gene=HLF
MTBP	MDM2 Binding Protein	Protein Coding	Q96DY7	47	GC08P120426	15.7447	https://www.genecards.org/cgi-bin/carddisp.pl?gene=MTBP
JUND	JunD Proto-Oncogene, AP-1 Transcription Factor Subunit	Protein Coding	P17535	54	GC19M018279	15.7397	https://www.genecards.org/cgi-bin/carddisp.pl?gene=JUND
COL18A1	Collagen Type XVIII Alpha 1 Chain	Protein Coding	P39060	58	GC21P045405	15.7379	https://www.genecards.org/cgi-bin/carddisp.pl?gene=COL18A1
SELE	Selectin E	Protein Coding	P16581	57	GC01M169722	15.7371	https://www.genecards.org/cgi-bin/carddisp.pl?gene=SELE
TOP2B	DNA Topoisomerase II Beta	Protein Coding	Q02880	58	GC03M028848	15.735	https://www.genecards.org/cgi-bin/carddisp.pl?gene=TOP2B
IGFBP6	Insulin Like Growth Factor Binding Protein 6	Protein Coding	P24592	56	GC12P053097	15.7323	https://www.genecards.org/cgi-bin/carddisp.pl?gene=IGFBP6
LIG3	DNA Ligase 3	Protein Coding	P49916	58	GC17P034980	15.7277	https://www.genecards.org/cgi-bin/carddisp.pl?gene=LIG3
ABCB7	ATP Binding Cassette Subfamily B Member 7	Protein Coding	O75027	57	GC0XM075053	15.7248	https://www.genecards.org/cgi-bin/carddisp.pl?gene=ABCB7
SSTR2	Somatostatin Receptor 2	Protein Coding	P30874	60	GC17P073165	15.7241	https://www.genecards.org/cgi-bin/carddisp.pl?gene=SSTR2
CTAG1A	Cancer/Testis Antigen 1A	Protein Coding	P78358	32	GC0XP154585	15.7186	https://www.genecards.org/cgi-bin/carddisp.pl?gene=CTAG1A
ASGR1	Asialoglycoprotein Receptor 1	Protein Coding	P07306	53	GC17M007173	15.718	https://www.genecards.org/cgi-bin/carddisp.pl?gene=ASGR1
MCM3	Minichromosome Maintenance Complex Component 3	Protein Coding	P25205	58	GC06M052264	15.7094	https://www.genecards.org/cgi-bin/carddisp.pl?gene=MCM3
ITGB4	Integrin Subunit Beta 4	Protein Coding	P16144	62	GC17P075721	15.7091	https://www.genecards.org/cgi-bin/carddisp.pl?gene=ITGB4
GRN	Granulin Precursor	Protein Coding	P28799	61	GC17P044345	15.7077	https://www.genecards.org/cgi-bin/carddisp.pl?gene=GRN
ROCK1	Rho Associated Coiled-Coil Containing Protein Kinase 1	Protein Coding	Q13464	61	GC18M038236	15.7075	https://www.genecards.org/cgi-bin/carddisp.pl?gene=ROCK1
NELL1	Neural EGFL Like 1	Protein Coding	Q92832	51	GC11P020669	15.7071	https://www.genecards.org/cgi-bin/carddisp.pl?gene=NELL1
NOP10	NOP10 Ribonucleoprotein	Protein Coding	Q9NPE3	52	GC15M047894	15.7013	https://www.genecards.org/cgi-bin/carddisp.pl?gene=NOP10
PDCD4	Programmed Cell Death 4	Protein Coding	Q53EL6	55	GC10P110871	15.6988	https://www.genecards.org/cgi-bin/carddisp.pl?gene=PDCD4
IL18BP	Interleukin 18 Binding Protein	Protein Coding	O95998	52	GC11P071998	15.6983	https://www.genecards.org/cgi-bin/carddisp.pl?gene=IL18BP
ATP6V0A1	ATPase H+ Transporting V0 Subunit A1	Protein Coding	Q93050	55	GC17P042458	15.6956	https://www.genecards.org/cgi-bin/carddisp.pl?gene=ATP6V0A1
SPRED1	Sprouty Related EVH1 Domain Containing 1	Protein Coding	Q7Z699	54	GC15P038252	15.6831	https://www.genecards.org/cgi-bin/carddisp.pl?gene=SPRED1
PGBD3	PiggyBac Transposable Element Derived 3	Protein Coding	Q8N328	37	GC10M049517	15.681	https://www.genecards.org/cgi-bin/carddisp.pl?gene=PGBD3
LMAN1L	Lectin, Mannose Binding 1 Like	Protein Coding	Q9HAT1	47	GC15P074812	15.6759	https://www.genecards.org/cgi-bin/carddisp.pl?gene=LMAN1L
USP7	Ubiquitin Specific Peptidase 7	Protein Coding	Q93009	62	GC16M008892	15.6658	https://www.genecards.org/cgi-bin/carddisp.pl?gene=USP7
ATF3	Activating Transcription Factor 3	Protein Coding	P18847	57	GC01P212565	15.665	https://www.genecards.org/cgi-bin/carddisp.pl?gene=ATF3
CD58	CD58 Molecule	Protein Coding	P19256	55	GC01M116514	15.6514	https://www.genecards.org/cgi-bin/carddisp.pl?gene=CD58
RHO	Rhodopsin	Protein Coding	P08100	60	GC03P143117	15.6375	https://www.genecards.org/cgi-bin/carddisp.pl?gene=RHO
WDR35	WD Repeat Domain 35	Protein Coding	Q9P2L0	52	GC02M019910	15.6369	https://www.genecards.org/cgi-bin/carddisp.pl?gene=WDR35
VCAN	Versican	Protein Coding	P13611	60	GC05P083471	15.6337	https://www.genecards.org/cgi-bin/carddisp.pl?gene=VCAN
SMC3	Structural Maintenance Of Chromosomes 3	Protein Coding	Q9UQE7	60	GC10P110567	15.6329	https://www.genecards.org/cgi-bin/carddisp.pl?gene=SMC3
UGT1A	UDP Glucuronosyltransferase Family 1 Member A Complex Locus	Uncategorized		20	GC02P235095	15.6316	https://www.genecards.org/cgi-bin/carddisp.pl?gene=UGT1A
HNRNPA2B1	Heterogeneous Nuclear Ribonucleoprotein A2/B1	Protein Coding	P22626	60	GC07M026174	15.6181	https://www.genecards.org/cgi-bin/carddisp.pl?gene=HNRNPA2B1
ARL13B	ARF Like GTPase 13B	Protein Coding	Q3SXY8	50	GC03P093980	15.6173	https://www.genecards.org/cgi-bin/carddisp.pl?gene=ARL13B
CD276	CD276 Molecule	Protein Coding	Q5ZPR3	55	GC15P073683	15.6116	https://www.genecards.org/cgi-bin/carddisp.pl?gene=CD276
KAT5	Lysine Acetyltransferase 5	Protein Coding	Q92993	63	GC11P065711	15.6113	https://www.genecards.org/cgi-bin/carddisp.pl?gene=KAT5
GPX4	Glutathione Peroxidase 4	Protein Coding	P36969	60	GC19P001103	15.608	https://www.genecards.org/cgi-bin/carddisp.pl?gene=GPX4
PIGH	Phosphatidylinositol Glycan Anchor Biosynthesis Class H	Protein Coding	Q14442	50	GC14M067581	15.6037	https://www.genecards.org/cgi-bin/carddisp.pl?gene=PIGH
ALMS1	ALMS1 Centrosome And Basal Body Associated Protein	Protein Coding	Q8TCU4	51	GC02P073385	15.5925	https://www.genecards.org/cgi-bin/carddisp.pl?gene=ALMS1
MYH7	Myosin Heavy Chain 7	Protein Coding	P12883	60	GC14M023412	15.586	https://www.genecards.org/cgi-bin/carddisp.pl?gene=MYH7
ZNF48	Zinc Finger Protein 48	Protein Coding	Q96MX3	42	GC16P030378	15.5852	https://www.genecards.org/cgi-bin/carddisp.pl?gene=ZNF48
F2R	Coagulation Factor II Thrombin Receptor	Protein Coding	P25116	58	GC05P076716	15.5824	https://www.genecards.org/cgi-bin/carddisp.pl?gene=F2R
HSPA9	Heat Shock Protein Family A (Hsp70) Member 9	Protein Coding	P38646	61	GC05M138554	15.5817	https://www.genecards.org/cgi-bin/carddisp.pl?gene=HSPA9
AGL	Amylo-Alpha-1,6-Glucosidase And 4-Alpha-Glucanotransferase	Protein Coding	P35573	58	GC01P099850	15.5776	https://www.genecards.org/cgi-bin/carddisp.pl?gene=AGL
PON1	Paraoxonase 1	Protein Coding	P27169	60	GC07M095297	15.5764	https://www.genecards.org/cgi-bin/carddisp.pl?gene=PON1
ITGAD	Integrin Subunit Alpha D	Protein Coding	Q13349	51	GC16P121105	15.5758	https://www.genecards.org/cgi-bin/carddisp.pl?gene=ITGAD
CDH5	Cadherin 5	Protein Coding	P33151	60	GC16P066366	15.5737	https://www.genecards.org/cgi-bin/carddisp.pl?gene=CDH5
CARS2	Cysteinyl-TRNA Synthetase 2, Mitochondrial	Protein Coding	Q9HA77	53	GC13M110641	15.5707	https://www.genecards.org/cgi-bin/carddisp.pl?gene=CARS2
SOCS2	Suppressor Of Cytokine Signaling 2	Protein Coding	O14508	56	GC12P093569	15.5632	https://www.genecards.org/cgi-bin/carddisp.pl?gene=SOCS2
H1-3	H1.3 Linker Histone, Cluster Member	Protein Coding	P16402	50	GC06M109040	15.5592	https://www.genecards.org/cgi-bin/carddisp.pl?gene=H1-3
MIR218-2	MicroRNA 218-2	RNA Gene		25	GC05M168768	15.5531	https://www.genecards.org/cgi-bin/carddisp.pl?gene=MIR218-2
ETS2	ETS Proto-Oncogene 2, Transcription Factor	Protein Coding	P15036	52	GC21P038805	15.5531	https://www.genecards.org/cgi-bin/carddisp.pl?gene=ETS2
NAPB	NSF Attachment Protein Beta	Protein Coding	Q9H115	51	GC20M023374	15.5522	https://www.genecards.org/cgi-bin/carddisp.pl?gene=NAPB
TMPO	Thymopoietin	Protein Coding	P42166	58	GC12P098515	15.5398	https://www.genecards.org/cgi-bin/carddisp.pl?gene=TMPO
ZNF217	Zinc Finger Protein 217	Protein Coding	O75362	50	GC20M053567	15.5313	https://www.genecards.org/cgi-bin/carddisp.pl?gene=ZNF217
HDAC3	Histone Deacetylase 3	Protein Coding	O15379	63	GC05M141620	15.5242	https://www.genecards.org/cgi-bin/carddisp.pl?gene=HDAC3
NLRP3	NLR Family Pyrin Domain Containing 3	Protein Coding	Q96P20	62	GC01P247632	15.5146	https://www.genecards.org/cgi-bin/carddisp.pl?gene=NLRP3
MSH5	MutS Homolog 5	Protein Coding	O43196	54	GC06P181906	15.5097	https://www.genecards.org/cgi-bin/carddisp.pl?gene=MSH5
GSR	Glutathione-Disulfide Reductase	Protein Coding	P00390	62	GC08M030678	15.4942	https://www.genecards.org/cgi-bin/carddisp.pl?gene=GSR
ADAM10	ADAM Metallopeptidase Domain 10	Protein Coding	O14672	67	GC15M058588	15.4918	https://www.genecards.org/cgi-bin/carddisp.pl?gene=ADAM10
CHD7	Chromodomain Helicase DNA Binding Protein 7	Protein Coding	Q9P2D1	57	GC08P060678	15.4897	https://www.genecards.org/cgi-bin/carddisp.pl?gene=CHD7
NT5E	5'-Nucleotidase Ecto	Protein Coding	P21589	65	GC06P085449	15.4836	https://www.genecards.org/cgi-bin/carddisp.pl?gene=NT5E
CHD4	Chromodomain Helicase DNA Binding Protein 4	Protein Coding	Q14839	58	GC12M006570	15.4834	https://www.genecards.org/cgi-bin/carddisp.pl?gene=CHD4
ARPP21	CAMP Regulated Phosphoprotein 21	Protein Coding	Q9UBL0	48	GC03P035680	15.4833	https://www.genecards.org/cgi-bin/carddisp.pl?gene=ARPP21
ZDHHC8	Zinc Finger DHHC-Type Palmitoyltransferase 8	Protein Coding	Q9ULC8	51	GC22P020129	15.4801	https://www.genecards.org/cgi-bin/carddisp.pl?gene=ZDHHC8
MYRF	Myelin Regulatory Factor	Protein Coding	Q9Y2G1	50	GC11P107450	15.4796	https://www.genecards.org/cgi-bin/carddisp.pl?gene=MYRF
GAPLINC	Gastric Adenocarcinoma Associated, Positive CD44 Regulator, Long Intergenic Non-Coding RNA	RNA Gene		24	GC18P003555	15.4776	https://www.genecards.org/cgi-bin/carddisp.pl?gene=GAPLINC
KRT5	Keratin 5	Protein Coding	P13647	58	GC12M052514	15.466	https://www.genecards.org/cgi-bin/carddisp.pl?gene=KRT5
VRK1	VRK Serine/Threonine Kinase 1	Protein Coding	Q99986	60	GC14P096797	15.4626	https://www.genecards.org/cgi-bin/carddisp.pl?gene=VRK1
IGF2BP1	Insulin Like Growth Factor 2 MRNA Binding Protein 1	Protein Coding	Q9NZI8	52	GC17P155100	15.4584	https://www.genecards.org/cgi-bin/carddisp.pl?gene=IGF2BP1
CLEC4M	C-Type Lectin Domain Family 4 Member M	Protein Coding	Q9H2X3	52	GC19P007763	15.4524	https://www.genecards.org/cgi-bin/carddisp.pl?gene=CLEC4M
MAMDC2	MAM Domain Containing 2	Protein Coding	Q7Z304	48	GC09P070043	15.4479	https://www.genecards.org/cgi-bin/carddisp.pl?gene=MAMDC2
AKR1C1	Aldo-Keto Reductase Family 1 Member C1	Protein Coding	Q04828	56	GC10P004963	15.4475	https://www.genecards.org/cgi-bin/carddisp.pl?gene=AKR1C1
LINC01419	Long Intergenic Non-Protein Coding RNA 1419	RNA Gene		18	GC08P083403	15.4391	https://www.genecards.org/cgi-bin/carddisp.pl?gene=LINC01419
PROX1	Prospero Homeobox 1	Protein Coding	Q92786	55	GC01P213983	15.4372	https://www.genecards.org/cgi-bin/carddisp.pl?gene=PROX1
HSPA6	Heat Shock Protein Family A (Hsp70) Member 6	Protein Coding	P17066	52	GC01P161524	15.4331	https://www.genecards.org/cgi-bin/carddisp.pl?gene=HSPA6
TRIP13	Thyroid Hormone Receptor Interactor 13	Protein Coding	Q15645	53	GC05P000892	15.4276	https://www.genecards.org/cgi-bin/carddisp.pl?gene=TRIP13
MIR582	MicroRNA 582	RNA Gene		28	GC05M059703	15.4258	https://www.genecards.org/cgi-bin/carddisp.pl?gene=MIR582
PRMT7	Protein Arginine Methyltransferase 7	Protein Coding	Q9NVM4	55	GC16P121926	15.4197	https://www.genecards.org/cgi-bin/carddisp.pl?gene=PRMT7
CBLB	Cbl Proto-Oncogene B	Protein Coding	Q13191	59	GC03M105655	15.4157	https://www.genecards.org/cgi-bin/carddisp.pl?gene=CBLB
SLC16A1-AS1	SLC16A1 Antisense RNA 1	RNA Gene		24	GC01P113493	15.413	https://www.genecards.org/cgi-bin/carddisp.pl?gene=SLC16A1-AS1
HNRNPA1	Heterogeneous Nuclear Ribonucleoprotein A1	Protein Coding	P09651	60	GC12P054280	15.4112	https://www.genecards.org/cgi-bin/carddisp.pl?gene=HNRNPA1
DIRC3	Disrupted In Renal Carcinoma 3	RNA Gene		27	GC02M217284	15.41	https://www.genecards.org/cgi-bin/carddisp.pl?gene=DIRC3
COL4A1	Collagen Type IV Alpha 1 Chain	Protein Coding	P02462	60	GC13M110148	15.4016	https://www.genecards.org/cgi-bin/carddisp.pl?gene=COL4A1
CEP57	Centrosomal Protein 57	Protein Coding	Q86XR8	54	GC11P095789	15.39	https://www.genecards.org/cgi-bin/carddisp.pl?gene=CEP57
RBX1	Ring-Box 1	Protein Coding	P62877	56	GC22P040951	15.3866	https://www.genecards.org/cgi-bin/carddisp.pl?gene=RBX1
MIR379	MicroRNA 379	RNA Gene		27	GC14P121370	15.3826	https://www.genecards.org/cgi-bin/carddisp.pl?gene=MIR379
TTC7A	Tetratricopeptide Repeat Domain 7A	Protein Coding	Q9ULT0	51	GC02P046928	15.3695	https://www.genecards.org/cgi-bin/carddisp.pl?gene=TTC7A
NR2F1-AS1	NR2F1 Regulatory Antisense RNA 1	RNA Gene		25	GC05M093345	15.3646	https://www.genecards.org/cgi-bin/carddisp.pl?gene=NR2F1-AS1
NETO2	Neuropilin And Tolloid Like 2	Protein Coding	Q8NC67	50	GC16M047077	15.3574	https://www.genecards.org/cgi-bin/carddisp.pl?gene=NETO2
C3AR1	Complement C3a Receptor 1	Protein Coding	Q16581	58	GC12M035735	15.3519	https://www.genecards.org/cgi-bin/carddisp.pl?gene=C3AR1
TJP2	Tight Junction Protein 2	Protein Coding	Q9UDY2	57	GC09P069121	15.351	https://www.genecards.org/cgi-bin/carddisp.pl?gene=TJP2
DVL1	Dishevelled Segment Polarity Protein 1	Protein Coding	O14640	60	GC01M001335	15.3498	https://www.genecards.org/cgi-bin/carddisp.pl?gene=DVL1
IL22	Interleukin 22	Protein Coding	Q9GZX6	54	GC12M068248	15.3497	https://www.genecards.org/cgi-bin/carddisp.pl?gene=IL22
CAD	Carbamoyl-Phosphate Synthetase 2, Aspartate Transcarbamylase, And Dihydroorotase	Protein Coding	P27708	61	GC02P027217	15.3459	https://www.genecards.org/cgi-bin/carddisp.pl?gene=CAD
TMEM43	Transmembrane Protein 43	Protein Coding	Q9BTV4	55	GC03P027096	15.3455	https://www.genecards.org/cgi-bin/carddisp.pl?gene=TMEM43
MAD2L1	Mitotic Arrest Deficient 2 Like 1	Protein Coding	Q13257	55	GC04M120055	15.3271	https://www.genecards.org/cgi-bin/carddisp.pl?gene=MAD2L1
LRP1	LDL Receptor Related Protein 1	Protein Coding	Q07954	61	GC12P057128	15.3199	https://www.genecards.org/cgi-bin/carddisp.pl?gene=LRP1
MIR1-2	MicroRNA 1-2	RNA Gene		23	GC18M038258	15.3197	https://www.genecards.org/cgi-bin/carddisp.pl?gene=MIR1-2
HSD17B1	Hydroxysteroid 17-Beta Dehydrogenase 1	Protein Coding	P14061	54	GC17P154846	15.3145	https://www.genecards.org/cgi-bin/carddisp.pl?gene=HSD17B1
THBD	Thrombomodulin	Protein Coding	P07204	58	GC20M023026	15.2994	https://www.genecards.org/cgi-bin/carddisp.pl?gene=THBD
TLR7	Toll Like Receptor 7	Protein Coding	Q9NYK1	61	GC0XP012867	15.2867	https://www.genecards.org/cgi-bin/carddisp.pl?gene=TLR7
UMPS	Uridine Monophosphate Synthetase	Protein Coding	P11172	59	GC03P124730	15.2857	https://www.genecards.org/cgi-bin/carddisp.pl?gene=UMPS
STX8	Syntaxin 8	Protein Coding	Q9UNK0	52	GC17M009250	15.2772	https://www.genecards.org/cgi-bin/carddisp.pl?gene=STX8
PCGF2	Polycomb Group Ring Finger 2	Protein Coding	P35227	51	GC17M038733	15.2729	https://www.genecards.org/cgi-bin/carddisp.pl?gene=PCGF2
HK1	Hexokinase 1	Protein Coding	P19367	63	GC10P069269	15.2694	https://www.genecards.org/cgi-bin/carddisp.pl?gene=HK1
FUCA1	Alpha-L-Fucosidase 1	Protein Coding	P04066	61	GC01M023845	15.2644	https://www.genecards.org/cgi-bin/carddisp.pl?gene=FUCA1
EEF1A1	Eukaryotic Translation Elongation Factor 1 Alpha 1	Protein Coding	P68104	57	GC06M107761	15.2611	https://www.genecards.org/cgi-bin/carddisp.pl?gene=EEF1A1
ERVH48-1	Endogenous Retrovirus Group 48 Member 1, Envelope	Protein Coding	M5A8F1	25	GC21M042916	15.2558	https://www.genecards.org/cgi-bin/carddisp.pl?gene=ERVH48-1
SLC37A4	Solute Carrier Family 37 Member 4	Protein Coding	O43826	54	GC11M140642	15.2497	https://www.genecards.org/cgi-bin/carddisp.pl?gene=SLC37A4
FBXO32	F-Box Protein 32	Protein Coding	Q969P5	53	GC08M123640	15.2484	https://www.genecards.org/cgi-bin/carddisp.pl?gene=FBXO32
ABCG4	ATP Binding Cassette Subfamily G Member 4	Protein Coding	Q9H172	53	GC11P125229	15.2482	https://www.genecards.org/cgi-bin/carddisp.pl?gene=ABCG4
NR0B2	Nuclear Receptor Subfamily 0 Group B Member 2	Protein Coding	Q15466	54	GC01M034795	15.2472	https://www.genecards.org/cgi-bin/carddisp.pl?gene=NR0B2
ATF4	Activating Transcription Factor 4	Protein Coding	P18848	60	GC22P039519	15.2462	https://www.genecards.org/cgi-bin/carddisp.pl?gene=ATF4
EML4	EMAP Like 4	Protein Coding	Q9HC35	52	GC02P042169	15.2361	https://www.genecards.org/cgi-bin/carddisp.pl?gene=EML4
HAGLROS	HAGLR Opposite Strand LncRNA	RNA Gene		21	GC02P176456	15.2334	https://www.genecards.org/cgi-bin/carddisp.pl?gene=HAGLROS
TAS2R20	Taste 2 Receptor Member 20	Protein Coding	P59543	43	GC12M035813	15.2243	https://www.genecards.org/cgi-bin/carddisp.pl?gene=TAS2R20
MKKS	MKKS Centrosomal Shuttling Protein	Protein Coding	Q9NPJ1	51	GC20M010739	15.2215	https://www.genecards.org/cgi-bin/carddisp.pl?gene=MKKS
CYP11A1	Cytochrome P450 Family 11 Subfamily A Member 1	Protein Coding	P05108	62	GC15M074337	15.2129	https://www.genecards.org/cgi-bin/carddisp.pl?gene=CYP11A1
DOT1L	DOT1 Like Histone Lysine Methyltransferase	Protein Coding	Q8TEK3	57	GC19P151438	15.2076	https://www.genecards.org/cgi-bin/carddisp.pl?gene=DOT1L
LATS1	Large Tumor Suppressor Kinase 1	Protein Coding	O95835	57	GC06M149658	15.2054	https://www.genecards.org/cgi-bin/carddisp.pl?gene=LATS1
CAVIN1	Caveolae Associated Protein 1	Protein Coding	Q6NZI2	54	GC17M097212	15.2037	https://www.genecards.org/cgi-bin/carddisp.pl?gene=CAVIN1
CTSK	Cathepsin K	Protein Coding	P43235	62	GC01M167274	15.199	https://www.genecards.org/cgi-bin/carddisp.pl?gene=CTSK
TNFRSF6B	TNF Receptor Superfamily Member 6b	Protein Coding	O95407	54	GC20P063696	15.1966	https://www.genecards.org/cgi-bin/carddisp.pl?gene=TNFRSF6B
USP16	Ubiquitin Specific Peptidase 16	Protein Coding	Q9Y5T5	52	GC21P029024	15.1951	https://www.genecards.org/cgi-bin/carddisp.pl?gene=USP16
TAP2	Transporter 2, ATP Binding Cassette Subfamily B Member	Protein Coding	Q03519	58	GC06M032821	15.1949	https://www.genecards.org/cgi-bin/carddisp.pl?gene=TAP2
MYH9	Myosin Heavy Chain 9	Protein Coding	P35579	60	GC22M036281	15.1885	https://www.genecards.org/cgi-bin/carddisp.pl?gene=MYH9
GAPDHS	Glyceraldehyde-3-Phosphate Dehydrogenase, Spermatogenic	Protein Coding	O14556	55	GC19P152389	15.1853	https://www.genecards.org/cgi-bin/carddisp.pl?gene=GAPDHS
SCG5	Secretogranin V	Protein Coding	P05408	51	GC15P032641	15.1823	https://www.genecards.org/cgi-bin/carddisp.pl?gene=SCG5
PRKCE	Protein Kinase C Epsilon	Protein Coding	Q02156	61	GC02P045651	15.1813	https://www.genecards.org/cgi-bin/carddisp.pl?gene=PRKCE
IREB2	Iron Responsive Element Binding Protein 2	Protein Coding	P48200	58	GC15P078437	15.1799	https://www.genecards.org/cgi-bin/carddisp.pl?gene=IREB2
RHEB	Ras Homolog, MTORC1 Binding	Protein Coding	Q15382	63	GC07M151466	15.1772	https://www.genecards.org/cgi-bin/carddisp.pl?gene=RHEB
RECQL5	RecQ Like Helicase 5	Protein Coding	O94762	51	GC17M075626	15.1637	https://www.genecards.org/cgi-bin/carddisp.pl?gene=RECQL5
MYO7A	Myosin VIIA	Protein Coding	Q13402	56	GC11P077128	15.1601	https://www.genecards.org/cgi-bin/carddisp.pl?gene=MYO7A
S100A9	S100 Calcium Binding Protein A9	Protein Coding	P06702	56	GC01P153357	15.152	https://www.genecards.org/cgi-bin/carddisp.pl?gene=S100A9
CFAP43	Cilia And Flagella Associated Protein 43	Protein Coding	Q8NDM7	46	GC10M104129	15.1401	https://www.genecards.org/cgi-bin/carddisp.pl?gene=CFAP43
PDGFA	Platelet Derived Growth Factor Subunit A	Protein Coding	P04085	57	GC07M000497	15.1382	https://www.genecards.org/cgi-bin/carddisp.pl?gene=PDGFA
CUL3	Cullin 3	Protein Coding	Q13618	60	GC02M224470	15.1144	https://www.genecards.org/cgi-bin/carddisp.pl?gene=CUL3
PGK1	Phosphoglycerate Kinase 1	Protein Coding	P00558	62	GC0XP078258	15.1034	https://www.genecards.org/cgi-bin/carddisp.pl?gene=PGK1
CSK	C-Terminal Src Kinase	Protein Coding	P41240	59	GC15P074782	15.0929	https://www.genecards.org/cgi-bin/carddisp.pl?gene=CSK
SHMT1	Serine Hydroxymethyltransferase 1	Protein Coding	P34896	57	GC17M096499	15.0859	https://www.genecards.org/cgi-bin/carddisp.pl?gene=SHMT1
PLCG2	Phospholipase C Gamma 2	Protein Coding	P16885	65	GC16P122357	15.0855	https://www.genecards.org/cgi-bin/carddisp.pl?gene=PLCG2
LOC130006206	ATAC-STARR-Seq Lymphoblastoid Active Region 5107	Functional Element		5	GC11P111237	15.0798	https://www.genecards.org/cgi-bin/carddisp.pl?gene=LOC130006206
NANOG	Nanog Homeobox	Protein Coding	Q9H9S0	50	GC12P007787	15.0795	https://www.genecards.org/cgi-bin/carddisp.pl?gene=NANOG
MCU	Mitochondrial Calcium Uniporter	Protein Coding	Q8NE86	51	GC10P072692	15.0756	https://www.genecards.org/cgi-bin/carddisp.pl?gene=MCU
GCK	Glucokinase	Protein Coding	P35557	62	GC07M045688	15.0609	https://www.genecards.org/cgi-bin/carddisp.pl?gene=GCK
NCOA4	Nuclear Receptor Coactivator 4	Protein Coding	Q13772	51	GC10M046005	15.0558	https://www.genecards.org/cgi-bin/carddisp.pl?gene=NCOA4
THY1	Thy-1 Cell Surface Antigen	Protein Coding	P04216	56	GC11M140671	15.0546	https://www.genecards.org/cgi-bin/carddisp.pl?gene=THY1
NGF	Nerve Growth Factor	Protein Coding	P01138	64	GC01M115285	15.0503	https://www.genecards.org/cgi-bin/carddisp.pl?gene=NGF
AP3B1	Adaptor Related Protein Complex 3 Subunit Beta 1	Protein Coding	O00203	57	GC05M081668	15.048	https://www.genecards.org/cgi-bin/carddisp.pl?gene=AP3B1
PSG2	Pregnancy Specific Beta-1-Glycoprotein 2	Protein Coding	P11465	47	GC19M043064	15.0426	https://www.genecards.org/cgi-bin/carddisp.pl?gene=PSG2
COPS5	COP9 Signalosome Subunit 5	Protein Coding	Q92905	55	GC08M067043	15.0373	https://www.genecards.org/cgi-bin/carddisp.pl?gene=COPS5
POR	Cytochrome P450 Oxidoreductase	Protein Coding	P16435	61	GC07P075899	15.034	https://www.genecards.org/cgi-bin/carddisp.pl?gene=POR
MIR608	MicroRNA 608	RNA Gene		26	GC10P100974	15.0337	https://www.genecards.org/cgi-bin/carddisp.pl?gene=MIR608
MACC1	MET Transcriptional Regulator MACC1	Protein Coding	Q6ZN28	45	GC07M020140	15.0321	https://www.genecards.org/cgi-bin/carddisp.pl?gene=MACC1
RHOC	Ras Homolog Family Member C	Protein Coding	P08134	54	GC01M112701	15.0316	https://www.genecards.org/cgi-bin/carddisp.pl?gene=RHOC
CCR6	C-C Motif Chemokine Receptor 6	Protein Coding	P51684	55	GC06P167111	15.0307	https://www.genecards.org/cgi-bin/carddisp.pl?gene=CCR6
DES	Desmin	Protein Coding	P17661	61	GC02P219418	15.0267	https://www.genecards.org/cgi-bin/carddisp.pl?gene=DES
HTATIP2	HIV-1 Tat Interactive Protein 2	Protein Coding	Q9BUP3	52	GC11P020363	15.0251	https://www.genecards.org/cgi-bin/carddisp.pl?gene=HTATIP2
PTPN13	Protein Tyrosine Phosphatase Non-Receptor Type 13	Protein Coding	Q12923	56	GC04P086594	15.0185	https://www.genecards.org/cgi-bin/carddisp.pl?gene=PTPN13
KCTD13	Potassium Channel Tetramerization Domain Containing 13	Protein Coding	Q8WZ19	49	GC16M029905	15.0176	https://www.genecards.org/cgi-bin/carddisp.pl?gene=KCTD13
FUBP1	Far Upstream Element Binding Protein 1	Protein Coding	Q96AE4	51	GC01M077944	15.0093	https://www.genecards.org/cgi-bin/carddisp.pl?gene=FUBP1
BTBD16	BTB Domain Containing 16	Protein Coding	Q32M84	44	GC10P122271	14.9994	https://www.genecards.org/cgi-bin/carddisp.pl?gene=BTBD16
MIR376C	MicroRNA 376c	RNA Gene		26	GC14P121368	14.9985	https://www.genecards.org/cgi-bin/carddisp.pl?gene=MIR376C
SKP1	S-Phase Kinase Associated Protein 1	Protein Coding	P63208	56	GC05M134148	14.9897	https://www.genecards.org/cgi-bin/carddisp.pl?gene=SKP1
ACADM	Acyl-CoA Dehydrogenase Medium Chain	Protein Coding	P11310	59	GC01P075724	14.9896	https://www.genecards.org/cgi-bin/carddisp.pl?gene=ACADM
ANO1	Anoctamin 1	Protein Coding	Q5XXA6	58	GC11P108086	14.9812	https://www.genecards.org/cgi-bin/carddisp.pl?gene=ANO1
IRF7	Interferon Regulatory Factor 7	Protein Coding	Q92985	60	GC11M000612	14.9784	https://www.genecards.org/cgi-bin/carddisp.pl?gene=IRF7
GHR	Growth Hormone Receptor	Protein Coding	P10912	58	GC05P042429	14.9767	https://www.genecards.org/cgi-bin/carddisp.pl?gene=GHR
WNT3A	Wnt Family Member 3A	Protein Coding	P56704	60	GC01P233248	14.9493	https://www.genecards.org/cgi-bin/carddisp.pl?gene=WNT3A
KRT33A	Keratin 33A	Protein Coding	O76009	48	GC17M041346	14.9442	https://www.genecards.org/cgi-bin/carddisp.pl?gene=KRT33A
CYP11B1	Cytochrome P450 Family 11 Subfamily B Member 1	Protein Coding	P15538	58	GC08M142872	14.9357	https://www.genecards.org/cgi-bin/carddisp.pl?gene=CYP11B1
FZD3	Frizzled Class Receptor 3	Protein Coding	Q9NPG1	57	GC08P028494	14.9324	https://www.genecards.org/cgi-bin/carddisp.pl?gene=FZD3
TUBB	Tubulin Beta Class I	Protein Coding	P07437	62	GC06P181873	14.9308	https://www.genecards.org/cgi-bin/carddisp.pl?gene=TUBB
TFR2	Transferrin Receptor 2	Protein Coding	Q9UP52	58	GC07M100620	14.9242	https://www.genecards.org/cgi-bin/carddisp.pl?gene=TFR2
TXNIP	Thioredoxin Interacting Protein	Protein Coding	Q9H3M7	52	GC01M145992	14.9212	https://www.genecards.org/cgi-bin/carddisp.pl?gene=TXNIP
PAX2	Paired Box 2	Protein Coding	Q02962	58	GC10P100735	14.92	https://www.genecards.org/cgi-bin/carddisp.pl?gene=PAX2
SEMA4D	Semaphorin 4D	Protein Coding	Q92854	58	GC09M089360	14.9194	https://www.genecards.org/cgi-bin/carddisp.pl?gene=SEMA4D
HSD3B1	Hydroxy-Delta-5-Steroid Dehydrogenase, 3 Beta- And Steroid Delta-Isomerase 1	Protein Coding	P14060	55	GC01P119507	14.9154	https://www.genecards.org/cgi-bin/carddisp.pl?gene=HSD3B1
CLDN6	Claudin 6	Protein Coding	P56747	52	GC16M003014	14.911	https://www.genecards.org/cgi-bin/carddisp.pl?gene=CLDN6
CLDN4	Claudin 4	Protein Coding	O14493	53	GC07P073799	14.9094	https://www.genecards.org/cgi-bin/carddisp.pl?gene=CLDN4
MT-TP	Mitochondrially Encoded TRNA-Pro (CCN)	RNA Gene		19	GCMTM015957	14.9039	https://www.genecards.org/cgi-bin/carddisp.pl?gene=MT-TP
AGTR1	Angiotensin II Receptor Type 1	Protein Coding	P30556	65	GC03P148697	14.9	https://www.genecards.org/cgi-bin/carddisp.pl?gene=AGTR1
FEN1	Flap Structure-Specific Endonuclease 1	Protein Coding	P39748	58	GC11P107454	14.8972	https://www.genecards.org/cgi-bin/carddisp.pl?gene=FEN1
PRPF8	Pre-MRNA Processing Factor 8	Protein Coding	Q6P2Q9	54	GC17M001650	14.8965	https://www.genecards.org/cgi-bin/carddisp.pl?gene=PRPF8
SLC6A9	Solute Carrier Family 6 Member 9	Protein Coding	P48067	61	GC01M043991	14.8912	https://www.genecards.org/cgi-bin/carddisp.pl?gene=SLC6A9
PCM1	Pericentriolar Material 1	Protein Coding	Q15154	54	GC08P017922	14.8874	https://www.genecards.org/cgi-bin/carddisp.pl?gene=PCM1
FOXP2	Forkhead Box P2	Protein Coding	O15409	56	GC07P114086	14.8865	https://www.genecards.org/cgi-bin/carddisp.pl?gene=FOXP2
EMSY	EMSY Transcriptional Repressor, BRCA2 Interacting	Protein Coding	Q7Z589	50	GC11P108340	14.8768	https://www.genecards.org/cgi-bin/carddisp.pl?gene=EMSY
TSNAXIP1	Translin Associated Factor X Interacting Protein 1	Protein Coding	Q2TAA8	42	GC16P067806	14.8761	https://www.genecards.org/cgi-bin/carddisp.pl?gene=TSNAXIP1
SLC7A6	Solute Carrier Family 7 Member 6	Protein Coding	Q92536	52	GC16P121912	14.8596	https://www.genecards.org/cgi-bin/carddisp.pl?gene=SLC7A6
GPX1	Glutathione Peroxidase 1	Protein Coding	P07203	57	GC03M054761	14.8558	https://www.genecards.org/cgi-bin/carddisp.pl?gene=GPX1
DOCK8	Dedicator Of Cytokinesis 8	Protein Coding	Q8NF50	58	GC09P000341	14.8512	https://www.genecards.org/cgi-bin/carddisp.pl?gene=DOCK8
SFTPA2	Surfactant Protein A2	Protein Coding	Q8IWL1	51	GC10M084538	14.8501	https://www.genecards.org/cgi-bin/carddisp.pl?gene=SFTPA2
IGF2BP2	Insulin Like Growth Factor 2 MRNA Binding Protein 2	Protein Coding	Q9Y6M1	57	GC03M185643	14.8495	https://www.genecards.org/cgi-bin/carddisp.pl?gene=IGF2BP2
NOD2	Nucleotide Binding Oligomerization Domain Containing 2	Protein Coding	Q9HC29	61	GC16P050693	14.8482	https://www.genecards.org/cgi-bin/carddisp.pl?gene=NOD2
IL32	Interleukin 32	Protein Coding	P24001	50	GC16P120203	14.839	https://www.genecards.org/cgi-bin/carddisp.pl?gene=IL32
MIR33B	MicroRNA 33b	RNA Gene		27	GC17M017813	14.8292	https://www.genecards.org/cgi-bin/carddisp.pl?gene=MIR33B
SIGIRR	Single Ig And TIR Domain Containing	Protein Coding	Q6IA17	52	GC11M014661	14.8251	https://www.genecards.org/cgi-bin/carddisp.pl?gene=SIGIRR
ACO2	Aconitase 2	Protein Coding	Q99798	59	GC22P092273	14.8237	https://www.genecards.org/cgi-bin/carddisp.pl?gene=ACO2
NAMPT	Nicotinamide Phosphoribosyltransferase	Protein Coding	P43490	60	GC07M106248	14.8196	https://www.genecards.org/cgi-bin/carddisp.pl?gene=NAMPT
CYP7B1	Cytochrome P450 Family 7 Subfamily B Member 1	Protein Coding	O75881	58	GC08M064587	14.8196	https://www.genecards.org/cgi-bin/carddisp.pl?gene=CYP7B1
UROS	Uroporphyrinogen III Synthase	Protein Coding	P10746	54	GC10M125784	14.8193	https://www.genecards.org/cgi-bin/carddisp.pl?gene=UROS
BAG3	BAG Cochaperone 3	Protein Coding	O95817	55	GC10P119651	14.8138	https://www.genecards.org/cgi-bin/carddisp.pl?gene=BAG3
CDH4	Cadherin 4	Protein Coding	P55283	54	GC20P061252	14.8078	https://www.genecards.org/cgi-bin/carddisp.pl?gene=CDH4
ZNF423	Zinc Finger Protein 423	Protein Coding	Q2M1K9	52	GC16M049487	14.8059	https://www.genecards.org/cgi-bin/carddisp.pl?gene=ZNF423
JAZF1	JAZF Zinc Finger 1	Protein Coding	Q86VZ6	49	GC07M027830	14.799	https://www.genecards.org/cgi-bin/carddisp.pl?gene=JAZF1
PBX1	PBX Homeobox 1	Protein Coding	P40424	60	GC01P177083	14.795	https://www.genecards.org/cgi-bin/carddisp.pl?gene=PBX1
IGFBP5	Insulin Like Growth Factor Binding Protein 5	Protein Coding	P24593	55	GC02M216672	14.7842	https://www.genecards.org/cgi-bin/carddisp.pl?gene=IGFBP5
DYNC2H1	Dynein Cytoplasmic 2 Heavy Chain 1	Protein Coding	Q8NCM8	52	GC11P103109	14.7805	https://www.genecards.org/cgi-bin/carddisp.pl?gene=DYNC2H1
RPS19	Ribosomal Protein S19	Protein Coding	P39019	60	GC19P152594	14.7791	https://www.genecards.org/cgi-bin/carddisp.pl?gene=RPS19
FBP1	Fructose-Bisphosphatase 1	Protein Coding	P09467	62	GC09M094603	14.7776	https://www.genecards.org/cgi-bin/carddisp.pl?gene=FBP1
TACSTD2	Tumor Associated Calcium Signal Transducer 2	Protein Coding	P09758	58	GC01M058575	14.7772	https://www.genecards.org/cgi-bin/carddisp.pl?gene=TACSTD2
SREBF2	Sterol Regulatory Element Binding Transcription Factor 2	Protein Coding	Q12772	55	GC22P041833	14.7543	https://www.genecards.org/cgi-bin/carddisp.pl?gene=SREBF2
MAPK9	Mitogen-Activated Protein Kinase 9	Protein Coding	P45984	61	GC05M183397	14.7526	https://www.genecards.org/cgi-bin/carddisp.pl?gene=MAPK9
FTO	FTO Alpha-Ketoglutarate Dependent Dioxygenase	Protein Coding	Q9C0B1	59	GC16P121535	14.7525	https://www.genecards.org/cgi-bin/carddisp.pl?gene=FTO
REN	Renin	Protein Coding	P00797	61	GC01M204154	14.7472	https://www.genecards.org/cgi-bin/carddisp.pl?gene=REN
IL12A	Interleukin 12A	Protein Coding	P29459	56	GC03P159988	14.7414	https://www.genecards.org/cgi-bin/carddisp.pl?gene=IL12A
CARD11	Caspase Recruitment Domain Family Member 11	Protein Coding	Q9BXL7	59	GC07M002906	14.7403	https://www.genecards.org/cgi-bin/carddisp.pl?gene=CARD11
ZP4	Zona Pellucida Glycoprotein 4	Protein Coding	Q12836	44	GC01M237877	14.7393	https://www.genecards.org/cgi-bin/carddisp.pl?gene=ZP4
H3-3B	H3.3 Histone B	Protein Coding	P84243	51	GC17M098063	14.7315	https://www.genecards.org/cgi-bin/carddisp.pl?gene=H3-3B
CD47	CD47 Molecule	Protein Coding	Q08722	58	GC03M108043	14.7315	https://www.genecards.org/cgi-bin/carddisp.pl?gene=CD47
[truncated: 9,515 more rows]

## Sheet: hepatic carcinoma filtered - Ge
Gene Symbol	Description	Category	Uniprot ID	Gifts	GC Id	Relevance score	GeneCards Link
ATM	ATM Serine/Threonine Kinase	Protein Coding	Q13315	66	GC11P108222	169.507	https://www.genecards.org/cgi-bin/carddisp.pl?gene=ATM
TP53	Tumor Protein P53	Protein Coding	P04637	66	GC17M007661	168.271	https://www.genecards.org/cgi-bin/carddisp.pl?gene=TP53
BRCA1	BRCA1 DNA Repair Associated	Protein Coding	P38398	63	GC17M043044	159.426	https://www.genecards.org/cgi-bin/carddisp.pl?gene=BRCA1
MET	MET Proto-Oncogene, Receptor Tyrosine Kinase	Protein Coding	P08581	67	GC07P116672	137.145	https://www.genecards.org/cgi-bin/carddisp.pl?gene=MET
PALB2	Partner And Localizer Of BRCA2	Protein Coding	Q86YC2	57	GC16M023603	132.372	https://www.genecards.org/cgi-bin/carddisp.pl?gene=PALB2
MSH6	MutS Homolog 6	Protein Coding	P52701	61	GC02P047695	130.491	https://www.genecards.org/cgi-bin/carddisp.pl?gene=MSH6
BRIP1	BRCA1 Interacting DNA Helicase 1	Protein Coding	Q9BX63	61	GC17M061679	125.319	https://www.genecards.org/cgi-bin/carddisp.pl?gene=BRIP1
BRCA2	BRCA2 DNA Repair Associated	Protein Coding	P51587	61	GC13P032315	124.507	https://www.genecards.org/cgi-bin/carddisp.pl?gene=BRCA2
CHEK2	Checkpoint Kinase 2	Protein Coding	O96017	67	GC22M028687	123.693	https://www.genecards.org/cgi-bin/carddisp.pl?gene=CHEK2
MSH2	MutS Homolog 2	Protein Coding	P43246	61	GC02P047403	121.923	https://www.genecards.org/cgi-bin/carddisp.pl?gene=MSH2
MLH1	MutL Homolog 1	Protein Coding	P40692	62	GC03P036993	115.826	https://www.genecards.org/cgi-bin/carddisp.pl?gene=MLH1
BARD1	BRCA1 Associated RING Domain 1	Protein Coding	Q99728	60	GC02M214725	107.353	https://www.genecards.org/cgi-bin/carddisp.pl?gene=BARD1
PMS2	PMS1 Homolog 2, Mismatch Repair System Component	Protein Coding	P54278	61	GC07M005973	107.078	https://www.genecards.org/cgi-bin/carddisp.pl?gene=PMS2
EGFR	Epidermal Growth Factor Receptor	Protein Coding	P00533	68	GC07P055019	102.061	https://www.genecards.org/cgi-bin/carddisp.pl?gene=EGFR
HNF1A	HNF1 Homeobox A	Protein Coding	P20823	60	GC12P120978	100.114	https://www.genecards.org/cgi-bin/carddisp.pl?gene=HNF1A
C11orf65	Chromosome 11 Open Reading Frame 65	Protein Coding	Q8NCR3	42	GC11M108308	96.2718	https://www.genecards.org/cgi-bin/carddisp.pl?gene=C11orf65
CDH1	Cadherin 1	Protein Coding	P12830	62	GC16P068737	93.881	https://www.genecards.org/cgi-bin/carddisp.pl?gene=CDH1
PTEN	Phosphatase And Tensin Homolog	Protein Coding	P60484	65	GC10P124078	93.0337	https://www.genecards.org/cgi-bin/carddisp.pl?gene=PTEN
KRAS	KRAS Proto-Oncogene, GTPase	Protein Coding	P01116	66	GC12M035956	92.8536	https://www.genecards.org/cgi-bin/carddisp.pl?gene=KRAS
RET	Ret Proto-Oncogene	Protein Coding	P07949	67	GC10P052615	92.7469	https://www.genecards.org/cgi-bin/carddisp.pl?gene=RET
BRAF	B-Raf Proto-Oncogene, Serine/Threonine Kinase	Protein Coding	P15056	67	GC07M140793	92.7307	https://www.genecards.org/cgi-bin/carddisp.pl?gene=BRAF
CTNNB1	Catenin Beta 1	Protein Coding	P35222	67	GC03P041194	91.7242	https://www.genecards.org/cgi-bin/carddisp.pl?gene=CTNNB1
PIK3CA	Phosphatidylinositol-4,5-Bisphosphate 3-Kinase Catalytic Subunit Alpha	Protein Coding	P42336	65	GC03P179148	91.0515	https://www.genecards.org/cgi-bin/carddisp.pl?gene=PIK3CA
APC	APC Regulator Of WNT Signaling Pathway	Protein Coding	P25054	62	GC05P112707	90.624	https://www.genecards.org/cgi-bin/carddisp.pl?gene=APC
JAG1	Jagged Canonical Notch Ligand 1	Protein Coding	P78504	63	GC20M010637	89.5482	https://www.genecards.org/cgi-bin/carddisp.pl?gene=JAG1
CDKN2A	Cyclin Dependent Kinase Inhibitor 2A	Protein Coding	Q8N726	64	GC09M021967	88.6453	https://www.genecards.org/cgi-bin/carddisp.pl?gene=CDKN2A
ERBB2	Erb-B2 Receptor Tyrosine Kinase 2	Protein Coding	P04626	68	GC17P039687	83.8953	https://www.genecards.org/cgi-bin/carddisp.pl?gene=ERBB2
AKT1	AKT Serine/Threonine Kinase 1	Protein Coding	P31749	66	GC14M104769	82.562	https://www.genecards.org/cgi-bin/carddisp.pl?gene=AKT1
VHL	Von Hippel-Lindau Tumor Suppressor	Protein Coding	P40337	60	GC03P027018	78.0657	https://www.genecards.org/cgi-bin/carddisp.pl?gene=VHL
MIR7-3HG	MIR7-3 Host Gene	RNA Gene	Q8N6C7	34	GC19P151538	77.8789	https://www.genecards.org/cgi-bin/carddisp.pl?gene=MIR7-3HG
SMAD4	SMAD Family Member 4	Protein Coding	Q13485	65	GC18P051028	77.5868	https://www.genecards.org/cgi-bin/carddisp.pl?gene=SMAD4
TERT	Telomerase Reverse Transcriptase	Protein Coding	O14746	64	GC05M001253	73.8319	https://www.genecards.org/cgi-bin/carddisp.pl?gene=TERT
LIPC	Lipase C, Hepatic Type	Protein Coding	P11150	59	GC15P058410	73.1532	https://www.genecards.org/cgi-bin/carddisp.pl?gene=LIPC
HRAS	HRas Proto-Oncogene, GTPase	Protein Coding	P01112	65	GC11M015046	72.9919	https://www.genecards.org/cgi-bin/carddisp.pl?gene=HRAS
FLCN	Folliculin	Protein Coding	Q8NFG4	55	GC17M017212	72.8911	https://www.genecards.org/cgi-bin/carddisp.pl?gene=FLCN
CCND1	Cyclin D1	Protein Coding	P24385	65	GC11P069641	72.8578	https://www.genecards.org/cgi-bin/carddisp.pl?gene=CCND1
HNF1B	HNF1 Homeobox B	Protein Coding	P35680	55	GC17M037686	72.0935	https://www.genecards.org/cgi-bin/carddisp.pl?gene=HNF1B
MIR21	MicroRNA 21	RNA Gene		33	GC17P059841	69.4941	https://www.genecards.org/cgi-bin/carddisp.pl?gene=MIR21
PTCH1	Patched 1	Protein Coding	Q13635	64	GC09M095442	67.9732	https://www.genecards.org/cgi-bin/carddisp.pl?gene=PTCH1
H19	H19 Imprinted Maternally Expressed Transcript	RNA Gene		37	GC11M001995	67.3754	https://www.genecards.org/cgi-bin/carddisp.pl?gene=H19
GBE1	1,4-Alpha-Glucan Branching Enzyme 1	Protein Coding	Q04446	57	GC03M081489	63.0586	https://www.genecards.org/cgi-bin/carddisp.pl?gene=GBE1
CDC73	Cell Division Cycle 73	Protein Coding	Q6P1J9	58	GC01P193121	62.4768	https://www.genecards.org/cgi-bin/carddisp.pl?gene=CDC73
FGFR3	Fibroblast Growth Factor Receptor 3	Protein Coding	P22607	68	GC04P029505	62.4666	https://www.genecards.org/cgi-bin/carddisp.pl?gene=FGFR3
RB1	RB Transcriptional Corepressor 1	Protein Coding	P06400	61	GC13P048303	62.4592	https://www.genecards.org/cgi-bin/carddisp.pl?gene=RB1
STK11	Serine/Threonine Kinase 11	Protein Coding	Q15831	62	GC19P001177	62.2056	https://www.genecards.org/cgi-bin/carddisp.pl?gene=STK11
EPCAM	Epithelial Cell Adhesion Molecule	Protein Coding	P16422	61	GC02P047345	61.4271	https://www.genecards.org/cgi-bin/carddisp.pl?gene=EPCAM
MALAT1	Metastasis Associated Lung Adenocarcinoma Transcript 1	RNA Gene		33	GC11P107814	61.3053	https://www.genecards.org/cgi-bin/carddisp.pl?gene=MALAT1
SP110	SP110 Nuclear Body Protein	Protein Coding	Q9HB58	50	GC02M230167	60.1294	https://www.genecards.org/cgi-bin/carddisp.pl?gene=SP110
NPHP3	Nephrocystin 3	Protein Coding	Q7Z494	51	GC03M132683	59.8222	https://www.genecards.org/cgi-bin/carddisp.pl?gene=NPHP3
STAT3	Signal Transducer And Activator Of Transcription 3	Protein Coding	P40763	67	GC17M042313	59.3481	https://www.genecards.org/cgi-bin/carddisp.pl?gene=STAT3
HOTAIR	HOX Transcript Antisense RNA	RNA Gene		31	GC12M053962	57.9617	https://www.genecards.org/cgi-bin/carddisp.pl?gene=HOTAIR
HULC	Hepatocellular Carcinoma Up-Regulated Long Non-Coding RNA	RNA Gene		29	GC06P009612	57.397	https://www.genecards.org/cgi-bin/carddisp.pl?gene=HULC
TSC2	TSC Complex Subunit 2	Protein Coding	P49815	64	GC16P120169	57.0978	https://www.genecards.org/cgi-bin/carddisp.pl?gene=TSC2
KIT	KIT Proto-Oncogene, Receptor Tyrosine Kinase	Protein Coding	P10721	66	GC04P054657	56.2941	https://www.genecards.org/cgi-bin/carddisp.pl?gene=KIT
NRAS	NRAS Proto-Oncogene, GTPase	Protein Coding	P01111	64	GC01M114704	55.9914	https://www.genecards.org/cgi-bin/carddisp.pl?gene=NRAS
TGFBR2	Transforming Growth Factor Beta Receptor 2	Protein Coding	P37173	65	GC03P030609	55.3634	https://www.genecards.org/cgi-bin/carddisp.pl?gene=TGFBR2
MYC	MYC Proto-Oncogene, BHLH Transcription Factor	Protein Coding	P01106	65	GC08P127735	55.0444	https://www.genecards.org/cgi-bin/carddisp.pl?gene=MYC
PVT1	Pvt1 Oncogene	RNA Gene		33	GC08P128394	55.0351	https://www.genecards.org/cgi-bin/carddisp.pl?gene=PVT1
MIR122	MicroRNA 122	RNA Gene		30	GC18P058451	54.4514	https://www.genecards.org/cgi-bin/carddisp.pl?gene=MIR122
CASP8	Caspase 8	Protein Coding	Q14790	65	GC02P201233	54.1901	https://www.genecards.org/cgi-bin/carddisp.pl?gene=CASP8
NOTCH1	Notch Receptor 1	Protein Coding	P46531	66	GC09M139264	54.1107	https://www.genecards.org/cgi-bin/carddisp.pl?gene=NOTCH1
ESR1	Estrogen Receptor 1	Protein Coding	P03372	67	GC06P151656	54.0908	https://www.genecards.org/cgi-bin/carddisp.pl?gene=ESR1
GAS5	Growth Arrest Specific 5	RNA Gene		32	GC01M175146	53.7144	https://www.genecards.org/cgi-bin/carddisp.pl?gene=GAS5
TSC1	TSC Complex Subunit 1	Protein Coding	Q92574	61	GC09M132891	53.35	https://www.genecards.org/cgi-bin/carddisp.pl?gene=TSC1
TGFB1	Transforming Growth Factor Beta 1	Protein Coding	P01137	65	GC19M041301	53.2738	https://www.genecards.org/cgi-bin/carddisp.pl?gene=TGFB1
LOC126862571	BRD4-Independent Group 4 Enhancer GRCh37_chr17:41243136-41244335	Functional Element		11	GC17P157065	52.6217	https://www.genecards.org/cgi-bin/carddisp.pl?gene=LOC126862571
KRT7	Keratin 7	Protein Coding	P08729	55	GC12P052232	52.4905	https://www.genecards.org/cgi-bin/carddisp.pl?gene=KRT7
ALK	ALK Receptor Tyrosine Kinase	Protein Coding	Q9UM73	64	GC02M029307	52.4148	https://www.genecards.org/cgi-bin/carddisp.pl?gene=ALK
FGFR2	Fibroblast Growth Factor Receptor 2	Protein Coding	P21802	68	GC10M121478	52.375	https://www.genecards.org/cgi-bin/carddisp.pl?gene=FGFR2
MAT1A	Methionine Adenosyltransferase 1A	Protein Coding	Q00266	60	GC10M080271	52.3337	https://www.genecards.org/cgi-bin/carddisp.pl?gene=MAT1A
MTOR	Mechanistic Target Of Rapamycin Kinase	Protein Coding	P42345	68	GC01M011106	51.891	https://www.genecards.org/cgi-bin/carddisp.pl?gene=MTOR
TUG1	Taurine Up-Regulated 1	Protein Coding	A0A6I8PU40	34	GC22P030969	51.8423	https://www.genecards.org/cgi-bin/carddisp.pl?gene=TUG1
SRC	SRC Proto-Oncogene, Non-Receptor Tyrosine Kinase	Protein Coding	P12931	64	GC20P037344	51.1836	https://www.genecards.org/cgi-bin/carddisp.pl?gene=SRC
AXIN2	Axin 2	Protein Coding	Q9Y2T1	62	GC17M065528	51.1761	https://www.genecards.org/cgi-bin/carddisp.pl?gene=AXIN2
PPARG	Peroxisome Proliferator Activated Receptor Gamma	Protein Coding	P37231	65	GC03P012287	51.014	https://www.genecards.org/cgi-bin/carddisp.pl?gene=PPARG
FH	Fumarate Hydratase	Protein Coding	P07954	59	GC01M241499	50.9243	https://www.genecards.org/cgi-bin/carddisp.pl?gene=FH
MEG3	Maternally Expressed 3	RNA Gene		37	GC14P121348	50.5291	https://www.genecards.org/cgi-bin/carddisp.pl?gene=MEG3
ARID1A	AT-Rich Interaction Domain 1A	Protein Coding	O14497	58	GC01P026693	50.0134	https://www.genecards.org/cgi-bin/carddisp.pl?gene=ARID1A
IFNG	Interferon Gamma	Protein Coding	P01579	63	GC12M068154	49.8781	https://www.genecards.org/cgi-bin/carddisp.pl?gene=IFNG
NTRK1	Neurotrophic Receptor Tyrosine Kinase 1	Protein Coding	P04629	62	GC01P156815	49.554	https://www.genecards.org/cgi-bin/carddisp.pl?gene=NTRK1
IFNA1	Interferon Alpha 1	Protein Coding	P01562	51	GC09P021955	49.409	https://www.genecards.org/cgi-bin/carddisp.pl?gene=IFNA1
TNF	Tumor Necrosis Factor	Protein Coding	P01375	65	GC06P181893	48.8506	https://www.genecards.org/cgi-bin/carddisp.pl?gene=TNF
SMO	Smoothened, Frizzled Class Receptor	Protein Coding	Q99835	64	GC07P165509	48.4749	https://www.genecards.org/cgi-bin/carddisp.pl?gene=SMO
IL6	Interleukin 6	Protein Coding	P05231	64	GC07P022725	48.4432	https://www.genecards.org/cgi-bin/carddisp.pl?gene=IL6
PBRM1	Polybromo 1	Protein Coding	Q86U86	58	GC03M052545	47.9498	https://www.genecards.org/cgi-bin/carddisp.pl?gene=PBRM1
PDGFRA	Platelet Derived Growth Factor Receptor Alpha	Protein Coding	P16234	66	GC04P054229	47.5187	https://www.genecards.org/cgi-bin/carddisp.pl?gene=PDGFRA
MIR155	MicroRNA 155	RNA Gene		30	GC21P025573	47.494	https://www.genecards.org/cgi-bin/carddisp.pl?gene=MIR155
NBN	Nibrin	Protein Coding	O60934	61	GC08M089933	47.4062	https://www.genecards.org/cgi-bin/carddisp.pl?gene=NBN
FGFR1	Fibroblast Growth Factor Receptor 1	Protein Coding	P11362	68	GC08M038400	47.4009	https://www.genecards.org/cgi-bin/carddisp.pl?gene=FGFR1
BAP1	BRCA1 Associated Deubiquitinase 1	Protein Coding	Q92560	60	GC03M052401	47.3497	https://www.genecards.org/cgi-bin/carddisp.pl?gene=BAP1
MIR17	MicroRNA 17	RNA Gene		28	GC13P091350	47.215	https://www.genecards.org/cgi-bin/carddisp.pl?gene=MIR17
SMARCA4	SWI/SNF Related BAF Chromatin Remodeling Complex Subunit ATPase 4	Protein Coding	P51532	64	GC19P151807	47.1429	https://www.genecards.org/cgi-bin/carddisp.pl?gene=SMARCA4
CDKN1A	Cyclin Dependent Kinase Inhibitor 1A	Protein Coding	P38936	63	GC06P182020	47.0477	https://www.genecards.org/cgi-bin/carddisp.pl?gene=CDKN1A
FAS	Fas Cell Surface Death Receptor	Protein Coding	P25445	64	GC10P124091	46.8498	https://www.genecards.org/cgi-bin/carddisp.pl?gene=FAS
MIR145	MicroRNA 145	RNA Gene		32	GC05P149430	46.7594	https://www.genecards.org/cgi-bin/carddisp.pl?gene=MIR145
NF1	Neurofibromin 1	Protein Coding	P21359	61	GC17P031094	46.598	https://www.genecards.org/cgi-bin/carddisp.pl?gene=NF1
UCA1	Urothelial Cancer Associated 1	RNA Gene		30	GC19P160848	46.5076	https://www.genecards.org/cgi-bin/carddisp.pl?gene=UCA1
MIR214	MicroRNA 214	RNA Gene		31	GC01M172234	46.3279	https://www.genecards.org/cgi-bin/carddisp.pl?gene=MIR214
MIR34A	MicroRNA 34a	RNA Gene		31	GC01M009151	45.6149	https://www.genecards.org/cgi-bin/carddisp.pl?gene=MIR34A
MIR221	MicroRNA 221	RNA Gene		29	GC0XM045746	45.5697	https://www.genecards.org/cgi-bin/carddisp.pl?gene=MIR221
AFP	Alpha Fetoprotein	Protein Coding	P02771	60	GC04P073431	45.3202	https://www.genecards.org/cgi-bin/carddisp.pl?gene=AFP
GYS2	Glycogen Synthase 2	Protein Coding	P54840	57	GC12M035919	45.1155	https://www.genecards.org/cgi-bin/carddisp.pl?gene=GYS2
MSH3	MutS Homolog 3	Protein Coding	P20585	55	GC05P080654	44.6665	https://www.genecards.org/cgi-bin/carddisp.pl?gene=MSH3
GPT	Glutamic--Pyruvic Transaminase	Protein Coding	P24298	55	GC08P144502	44.6007	https://www.genecards.org/cgi-bin/carddisp.pl?gene=GPT
HFE	Homeostatic Iron Regulator	Protein Coding	Q30201	58	GC06P026087	44.5988	https://www.genecards.org/cgi-bin/carddisp.pl?gene=HFE
MIR125A	MicroRNA 125a	RNA Gene		30	GC19P152978	44.4869	https://www.genecards.org/cgi-bin/carddisp.pl?gene=MIR125A
NPHP3-ACAD11	NPHP3-ACAD11 Readthrough (NMD Candidate)	RNA Gene		24	GC03M132558	44.3453	https://www.genecards.org/cgi-bin/carddisp.pl?gene=NPHP3-ACAD11
VEGFA	Vascular Endothelial Growth Factor A	Protein Coding	P15692	61	GC06P043770	44.2924	https://www.genecards.org/cgi-bin/carddisp.pl?gene=VEGFA
CDKN1B	Cyclin Dependent Kinase Inhibitor 1B	Protein Coding	P46527	61	GC12P074277	44.2875	https://www.genecards.org/cgi-bin/carddisp.pl?gene=CDKN1B
SP140	SP140 Nuclear Body Protein	Protein Coding	Q13342	47	GC02P230203	44.0826	https://www.genecards.org/cgi-bin/carddisp.pl?gene=SP140
NEAT1	Nuclear Paraspeckle Assembly Transcript 1	RNA Gene		34	GC11P107808	43.7441	https://www.genecards.org/cgi-bin/carddisp.pl?gene=NEAT1
MIR141	MicroRNA 141	RNA Gene		30	GC12P074085	43.6186	https://www.genecards.org/cgi-bin/carddisp.pl?gene=MIR141
RAD50	RAD50 Double Strand Break Repair Protein	Protein Coding	Q92878	62	GC05P132556	43.4246	https://www.genecards.org/cgi-bin/carddisp.pl?gene=RAD50
HIF1A	Hypoxia Inducible Factor 1 Subunit Alpha	Protein Coding	Q16665	61	GC14P061695	43.3923	https://www.genecards.org/cgi-bin/carddisp.pl?gene=HIF1A
PKHD1	PKHD1 Ciliary IPT Domain Containing Fibrocystin/Polyductin	Protein Coding	P08F94	50	GC06M106836	43.2877	https://www.genecards.org/cgi-bin/carddisp.pl?gene=PKHD1
FASLG	Fas Ligand	Protein Coding	P48023	61	GC01P172659	43.2563	https://www.genecards.org/cgi-bin/carddisp.pl?gene=FASLG
AR	Androgen Receptor	Protein Coding	P10275	65	GC0XP067544	43.2299	https://www.genecards.org/cgi-bin/carddisp.pl?gene=AR
KRT19	Keratin 19	Protein Coding	P08727	57	GC17M041523	43.0141	https://www.genecards.org/cgi-bin/carddisp.pl?gene=KRT19
POLE	DNA Polymerase Epsilon, Catalytic Subunit	Protein Coding	Q07864	61	GC12M132821	42.9998	https://www.genecards.org/cgi-bin/carddisp.pl?gene=POLE
MIR205	MicroRNA 205	RNA Gene		28	GC01P209432	42.8929	https://www.genecards.org/cgi-bin/carddisp.pl?gene=MIR205
MIR31	MicroRNA 31	RNA Gene		29	GC09M022327	42.8916	https://www.genecards.org/cgi-bin/carddisp.pl?gene=MIR31
MUTYH	MutY DNA Glycosylase	Protein Coding	Q9UIF7	58	GC01M045329	42.8477	https://www.genecards.org/cgi-bin/carddisp.pl?gene=MUTYH
CDK4	Cyclin Dependent Kinase 4	Protein Coding	P11802	67	GC12M060483	42.7209	https://www.genecards.org/cgi-bin/carddisp.pl?gene=CDK4
MIR30A	MicroRNA 30a	RNA Gene		28	GC06M071403	42.6898	https://www.genecards.org/cgi-bin/carddisp.pl?gene=MIR30A
CDKN2B-AS1	CDKN2B And CDKN2A Antisense Cis And Trans Regulatory RNA 1	RNA Gene		32	GC09P021994	42.5543	https://www.genecards.org/cgi-bin/carddisp.pl?gene=CDKN2B-AS1
RAF1	Raf-1 Proto-Oncogene, Serine/Threonine Kinase	Protein Coding	P04049	67	GC03M012583	42.4362	https://www.genecards.org/cgi-bin/carddisp.pl?gene=RAF1
MUC1	Mucin 1, Cell Surface Associated	Protein Coding	P15941	61	GC01M155185	42.3808	https://www.genecards.org/cgi-bin/carddisp.pl?gene=MUC1
GPC3	Glypican 3	Protein Coding	P51654	59	GC0XM133535	42.3436	https://www.genecards.org/cgi-bin/carddisp.pl?gene=GPC3
ALB	Albumin	Protein Coding	P02768	61	GC04P073397	42.1746	https://www.genecards.org/cgi-bin/carddisp.pl?gene=ALB
FADD	Fas Associated Via Death Domain	Protein Coding	Q13158	60	GC11P070203	42.0857	https://www.genecards.org/cgi-bin/carddisp.pl?gene=FADD
MIR18A	MicroRNA 18a	RNA Gene		28	GC13P091750	42.0635	https://www.genecards.org/cgi-bin/carddisp.pl?gene=MIR18A
EP300	E1A Binding Protein P300	Protein Coding	Q09472	65	GC22P092249	42.008	https://www.genecards.org/cgi-bin/carddisp.pl?gene=EP300
MIR143	MicroRNA 143	RNA Gene		32	GC05P159244	41.8917	https://www.genecards.org/cgi-bin/carddisp.pl?gene=MIR143
ERBB4	Erb-B2 Receptor Tyrosine Kinase 4	Protein Coding	Q15303	67	GC02M211375	41.8764	https://www.genecards.org/cgi-bin/carddisp.pl?gene=ERBB4
BCL2	BCL2 Apoptosis Regulator	Protein Coding	P10415	64	GC18M063123	41.818	https://www.genecards.org/cgi-bin/carddisp.pl?gene=BCL2
KRT20	Keratin 20	Protein Coding	P35900	53	GC17M040875	41.7973	https://www.genecards.org/cgi-bin/carddisp.pl?gene=KRT20
MIR222	MicroRNA 222	RNA Gene		29	GC0XM045747	41.7315	https://www.genecards.org/cgi-bin/carddisp.pl?gene=MIR222
MIR148A	MicroRNA 148a	RNA Gene		29	GC07M025950	41.5664	https://www.genecards.org/cgi-bin/carddisp.pl?gene=MIR148A
SDHB	Succinate Dehydrogenase Complex Iron Sulfur Subunit B	Protein Coding	P21912	61	GC01M022674	41.5484	https://www.genecards.org/cgi-bin/carddisp.pl?gene=SDHB
MIR195	MicroRNA 195	RNA Gene		28	GC17M096171	41.5438	https://www.genecards.org/cgi-bin/carddisp.pl?gene=MIR195
MIR126	MicroRNA 126	RNA Gene		31	GC09P136670	41.5182	https://www.genecards.org/cgi-bin/carddisp.pl?gene=MIR126
EGF	Epidermal Growth Factor	Protein Coding	P01133	64	GC04P109912	41.3883	https://www.genecards.org/cgi-bin/carddisp.pl?gene=EGF
NEK8	NIMA Related Kinase 8	Protein Coding	Q86SG6	52	GC17P028725	41.3715	https://www.genecards.org/cgi-bin/carddisp.pl?gene=NEK8
MIR146A	MicroRNA 146a	RNA Gene		31	GC05P160485	41.2219	https://www.genecards.org/cgi-bin/carddisp.pl?gene=MIR146A
NFE2L2	NFE2 Like BZIP Transcription Factor 2	Protein Coding	Q16236	64	GC02M177227	41.0484	https://www.genecards.org/cgi-bin/carddisp.pl?gene=NFE2L2
MDM2	MDM2 Proto-Oncogene	Protein Coding	Q00987	67	GC12P068808	40.8792	https://www.genecards.org/cgi-bin/carddisp.pl?gene=MDM2
CCAT1	Colon Cancer Associated Transcript 1	RNA Gene		23	GC08M127207	40.6698	https://www.genecards.org/cgi-bin/carddisp.pl?gene=CCAT1
MIR200B	MicroRNA 200b	RNA Gene		30	GC01P001167	40.3967	https://www.genecards.org/cgi-bin/carddisp.pl?gene=MIR200B
IDH1	Isocitrate Dehydrogenase (NADP(+)) 1	Protein Coding	O75874	65	GC02M208236	40.3546	https://www.genecards.org/cgi-bin/carddisp.pl?gene=IDH1
MIR29A	MicroRNA 29a	RNA Gene		31	GC07M130876	40.3184	https://www.genecards.org/cgi-bin/carddisp.pl?gene=MIR29A
MEN1	Menin 1	Protein Coding	O00255	59	GC11M064803	40.2077	https://www.genecards.org/cgi-bin/carddisp.pl?gene=MEN1
NKX2-1	NK2 Homeobox 1	Protein Coding	P43699	61	GC14M036516	40.1079	https://www.genecards.org/cgi-bin/carddisp.pl?gene=NKX2-1
MIR200A	MicroRNA 200a	RNA Gene		29	GC01P074920	39.9403	https://www.genecards.org/cgi-bin/carddisp.pl?gene=MIR200A
DLC1	DLC1 Rho GTPase Activating Protein	Protein Coding	Q96QB1	56	GC08M013083	39.7934	https://www.genecards.org/cgi-bin/carddisp.pl?gene=DLC1
JAK2	Janus Kinase 2	Protein Coding	O60674	66	GC09P004985	39.7358	https://www.genecards.org/cgi-bin/carddisp.pl?gene=JAK2
HNF4A	Hepatocyte Nuclear Factor 4 Alpha	Protein Coding	P41235	62	GC20P044355	39.3523	https://www.genecards.org/cgi-bin/carddisp.pl?gene=HNF4A
POLD1	DNA Polymerase Delta 1, Catalytic Subunit	Protein Coding	P28340	60	GC19P152917	39.2924	https://www.genecards.org/cgi-bin/carddisp.pl?gene=POLD1
MAP2K1	Mitogen-Activated Protein Kinase Kinase 1	Protein Coding	Q02750	67	GC15P066386	39.2542	https://www.genecards.org/cgi-bin/carddisp.pl?gene=MAP2K1
ALAD	Aminolevulinate Dehydratase	Protein Coding	P13716	59	GC09M113386	39.1452	https://www.genecards.org/cgi-bin/carddisp.pl?gene=ALAD
BAX	BCL2 Associated X, Apoptosis Regulator	Protein Coding	Q07812	64	GC19P048954	39.0202	https://www.genecards.org/cgi-bin/carddisp.pl?gene=BAX
CCAT2	Colon Cancer Associated Transcript 2	RNA Gene		22	GC08P127400	38.99	https://www.genecards.org/cgi-bin/carddisp.pl?gene=CCAT2
MIR373	MicroRNA 373	RNA Gene		29	GC19P153085	38.9069	https://www.genecards.org/cgi-bin/carddisp.pl?gene=MIR373
MIRLET7C	MicroRNA Let-7c	RNA Gene		31	GC21P021313	38.8921	https://www.genecards.org/cgi-bin/carddisp.pl?gene=MIRLET7C
IL10	Interleukin 10	Protein Coding	P22301	60	GC01M206767	38.8883	https://www.genecards.org/cgi-bin/carddisp.pl?gene=IL10
AXIN1	Axin 1	Protein Coding	O15169	60	GC16M000287	38.8668	https://www.genecards.org/cgi-bin/carddisp.pl?gene=AXIN1
ERCC2	ERCC Excision Repair 2, TFIIH Core Complex Helicase Subunit	Protein Coding	P18074	61	GC19M045349	38.747	https://www.genecards.org/cgi-bin/carddisp.pl?gene=ERCC2
MIR27A	MicroRNA 27a	RNA Gene		32	GC19M108247	38.6415	https://www.genecards.org/cgi-bin/carddisp.pl?gene=MIR27A
OGG1	8-Oxoguanine DNA Glycosylase	Protein Coding	O15527	60	GC03P026979	38.0916	https://www.genecards.org/cgi-bin/carddisp.pl?gene=OGG1
IL2	Interleukin 2	Protein Coding	P60568	58	GC04M122451	38.0831	https://www.genecards.org/cgi-bin/carddisp.pl?gene=IL2
MIR200C	MicroRNA 200c	RNA Gene		31	GC12P074084	38.0414	https://www.genecards.org/cgi-bin/carddisp.pl?gene=MIR200C
XIST	X Inactive Specific Transcript	RNA Gene		31	GC0XM073820	37.9733	https://www.genecards.org/cgi-bin/carddisp.pl?gene=XIST
MIR15A	MicroRNA 15a	RNA Gene		25	GC13M050049	37.8821	https://www.genecards.org/cgi-bin/carddisp.pl?gene=MIR15A
MIR223	MicroRNA 223	RNA Gene		30	GC0XP066018	37.8188	https://www.genecards.org/cgi-bin/carddisp.pl?gene=MIR223
GNAS	GNAS Complex Locus	Protein Coding	P84996	63	GC20P058839	37.6151	https://www.genecards.org/cgi-bin/carddisp.pl?gene=GNAS
MIR22	MicroRNA 22	RNA Gene		31	GC17M001713	37.6058	https://www.genecards.org/cgi-bin/carddisp.pl?gene=MIR22
SPRY4-IT1	SPRY4 Intronic Transcript 1	RNA Gene		21	GC05M142318	37.6018	https://www.genecards.org/cgi-bin/carddisp.pl?gene=SPRY4-IT1
FBXW7	F-Box And WD Repeat Domain Containing 7	Protein Coding	Q969H0	58	GC04M152321	37.429	https://www.genecards.org/cgi-bin/carddisp.pl?gene=FBXW7
MIR139	MicroRNA 139	RNA Gene		30	GC11M072615	37.3908	https://www.genecards.org/cgi-bin/carddisp.pl?gene=MIR139
NTRK3	Neurotrophic Receptor Tyrosine Kinase 3	Protein Coding	Q16288	65	GC15M087859	37.3854	https://www.genecards.org/cgi-bin/carddisp.pl?gene=NTRK3
MIR146B	MicroRNA 146b	RNA Gene		29	GC10P102436	37.3121	https://www.genecards.org/cgi-bin/carddisp.pl?gene=MIR146B
MIR34C	MicroRNA 34c	RNA Gene		30	GC11P113442	37.2602	https://www.genecards.org/cgi-bin/carddisp.pl?gene=MIR34C
HEIH	Hepatocellular Carcinoma Up-Regulated EZH2-Associated Long Non-Coding RNA	RNA Gene		21	GC05M183429	37.1763	https://www.genecards.org/cgi-bin/carddisp.pl?gene=HEIH
IL1B	Interleukin 1 Beta	Protein Coding	P01584	60	GC02M112829	37.1158	https://www.genecards.org/cgi-bin/carddisp.pl?gene=IL1B
KDR	Kinase Insert Domain Receptor	Protein Coding	P35968	67	GC04M055078	37.0265	https://www.genecards.org/cgi-bin/carddisp.pl?gene=KDR
CDKN2B	Cyclin Dependent Kinase Inhibitor 2B	Protein Coding	P42772	59	GC09M022002	36.92	https://www.genecards.org/cgi-bin/carddisp.pl?gene=CDKN2B
PTGS2	Prostaglandin-Endoperoxide Synthase 2	Protein Coding	P35354	62	GC01M186671	36.8986	https://www.genecards.org/cgi-bin/carddisp.pl?gene=PTGS2
MIR191	MicroRNA 191	RNA Gene		30	GC03M054742	36.8618	https://www.genecards.org/cgi-bin/carddisp.pl?gene=MIR191
MIRLET7G	MicroRNA Let-7g	RNA Gene		28	GC03M052268	36.8407	https://www.genecards.org/cgi-bin/carddisp.pl?gene=MIRLET7G
MIR203A	MicroRNA 203a	RNA Gene		28	GC14P120414	36.7712	https://www.genecards.org/cgi-bin/carddisp.pl?gene=MIR203A
MIR30E	MicroRNA 30e	RNA Gene		31	GC01P040754	36.7305	https://www.genecards.org/cgi-bin/carddisp.pl?gene=MIR30E
LOC107303340	3p25 Von Hippel-Lindau Tumor Suppressor, E3 Ubiquitin Protein Ligase Alu-Mediated Recombination Region	Functional Element		10	GC03P027021	36.4419	https://www.genecards.org/cgi-bin/carddisp.pl?gene=LOC107303340
SETD2	SET Domain Containing 2, Histone Lysine Methyltransferase	Protein Coding	Q9BYW2	60	GC03M047033	36.3978	https://www.genecards.org/cgi-bin/carddisp.pl?gene=SETD2
CYTOR	Cytoskeleton Regulator RNA	RNA Gene		30	GC02P094583	36.3932	https://www.genecards.org/cgi-bin/carddisp.pl?gene=CYTOR
PTCH2	Patched 2	Protein Coding	Q9Y6C5	57	GC01M044819	36.3809	https://www.genecards.org/cgi-bin/carddisp.pl?gene=PTCH2
MMP9	Matrix Metallopeptidase 9	Protein Coding	P14780	66	GC20P046008	36.343	https://www.genecards.org/cgi-bin/carddisp.pl?gene=MMP9
MIR19A	MicroRNA 19a	RNA Gene		28	GC13P091748	36.2904	https://www.genecards.org/cgi-bin/carddisp.pl?gene=MIR19A
MIRLET7D	MicroRNA Let-7d	RNA Gene		31	GC09P094178	36.1187	https://www.genecards.org/cgi-bin/carddisp.pl?gene=MIRLET7D
MIR20A	MicroRNA 20a	RNA Gene		29	GC13P091744	36.0444	https://www.genecards.org/cgi-bin/carddisp.pl?gene=MIR20A
IFNA2	Interferon Alpha 2	Protein Coding	P01563	56	GC09M021384	36.0367	https://www.genecards.org/cgi-bin/carddisp.pl?gene=IFNA2
MIR150	MicroRNA 150	RNA Gene		30	GC19M049500	35.9205	https://www.genecards.org/cgi-bin/carddisp.pl?gene=MIR150
FANCC	FA Complementation Group C	Protein Coding	Q00597	60	GC09M095099	35.8884	https://www.genecards.org/cgi-bin/carddisp.pl?gene=FANCC
MIR199A1	MicroRNA 199a-1	RNA Gene		29	GC19M010817	35.8195	https://www.genecards.org/cgi-bin/carddisp.pl?gene=MIR199A1
LMNA	Lamin A/C	Protein Coding	P02545	63	GC01P156082	35.8024	https://www.genecards.org/cgi-bin/carddisp.pl?gene=LMNA
CD274	CD274 Molecule	Protein Coding	Q9NZQ7	58	GC09P005450	35.7943	https://www.genecards.org/cgi-bin/carddisp.pl?gene=CD274
IDH2	Isocitrate Dehydrogenase (NADP(+)) 2	Protein Coding	P48735	65	GC15M090083	35.7586	https://www.genecards.org/cgi-bin/carddisp.pl?gene=IDH2
HLA-DRB1	Major Histocompatibility Complex, Class II, DR Beta 1	Protein Coding	P01911	60	GC06M106528	35.7049	https://www.genecards.org/cgi-bin/carddisp.pl?gene=HLA-DRB1
MIR142	MicroRNA 142	RNA Gene		30	GC17M058331	35.6512	https://www.genecards.org/cgi-bin/carddisp.pl?gene=MIR142
JUN	Jun Proto-Oncogene, AP-1 Transcription Factor Subunit	Protein Coding	P05412	62	GC01M058780	35.6427	https://www.genecards.org/cgi-bin/carddisp.pl?gene=JUN
DICER1	Dicer 1, Ribonuclease III	Protein Coding	Q9UPY3	61	GC14M095086	35.4741	https://www.genecards.org/cgi-bin/carddisp.pl?gene=DICER1
TFE3	Transcription Factor Binding To IGHM Enhancer 3	Protein Coding	P19532	58	GC0XM049028	35.4565	https://www.genecards.org/cgi-bin/carddisp.pl?gene=TFE3
RAD51D	RAD51 Paralog D	Protein Coding	O75771	53	GC17M035092	35.3444	https://www.genecards.org/cgi-bin/carddisp.pl?gene=RAD51D
WT1	WT1 Transcription Factor	Protein Coding	P19544	61	GC11M032365	35.2939	https://www.genecards.org/cgi-bin/carddisp.pl?gene=WT1
HOTTIP	HOXA Distal Transcript Antisense RNA	RNA Gene		31	GC07P027198	35.1959	https://www.genecards.org/cgi-bin/carddisp.pl?gene=HOTTIP
CXCL8	C-X-C Motif Chemokine Ligand 8	Protein Coding	P10145	57	GC04P073740	35.1533	https://www.genecards.org/cgi-bin/carddisp.pl?gene=CXCL8
BLM	BLM RecQ Like Helicase	Protein Coding	P54132	62	GC15P090717	35.1054	https://www.genecards.org/cgi-bin/carddisp.pl?gene=BLM
MIR182	MicroRNA 182	RNA Gene		30	GC07M129770	35.0707	https://www.genecards.org/cgi-bin/carddisp.pl?gene=MIR182
MAPK1	Mitogen-Activated Protein Kinase 1	Protein Coding	P28482	65	GC22M021759	35.0623	https://www.genecards.org/cgi-bin/carddisp.pl?gene=MAPK1
RAD51C	RAD51 Paralog C	Protein Coding	O43502	57	GC17P058692	35.0559	https://www.genecards.org/cgi-bin/carddisp.pl?gene=RAD51C
MIR29C	MicroRNA 29c	RNA Gene		27	GC01M207838	34.8811	https://www.genecards.org/cgi-bin/carddisp.pl?gene=MIR29C
SMARCB1	SWI/SNF Related BAF Chromatin Remodeling Complex Subunit B1	Protein Coding	Q12824	59	GC22P023786	34.8549	https://www.genecards.org/cgi-bin/carddisp.pl?gene=SMARCB1
MIR99A	MicroRNA 99a	RNA Gene		30	GC21P016539	34.8521	https://www.genecards.org/cgi-bin/carddisp.pl?gene=MIR99A
ERBB3	Erb-B2 Receptor Tyrosine Kinase 3	Protein Coding	P21860	67	GC12P075412	34.84	https://www.genecards.org/cgi-bin/carddisp.pl?gene=ERBB3
KRT18	Keratin 18	Protein Coding	P05783	62	GC12P052948	34.7941	https://www.genecards.org/cgi-bin/carddisp.pl?gene=KRT18
PCAT1	Prostate Cancer Associated Transcript 1	RNA Gene		26	GC08P126553	34.7376	https://www.genecards.org/cgi-bin/carddisp.pl?gene=PCAT1
SLC17A5	Solute Carrier Family 17 Member 5	Protein Coding	Q9NRA2	58	GC06M073593	34.6254	https://www.genecards.org/cgi-bin/carddisp.pl?gene=SLC17A5
SDHC	Succinate Dehydrogenase Complex Subunit C	Protein Coding	Q99643	55	GC01P161314	34.6026	https://www.genecards.org/cgi-bin/carddisp.pl?gene=SDHC
YAP1	Yes1 Associated Transcriptional Regulator	Protein Coding	P46937	61	GC11P102110	34.5544	https://www.genecards.org/cgi-bin/carddisp.pl?gene=YAP1
MLH3	MutL Homolog 3	Protein Coding	Q9UHC1	53	GC14M075013	34.5353	https://www.genecards.org/cgi-bin/carddisp.pl?gene=MLH3
AFAP1-AS1	AFAP1 Antisense RNA 1	RNA Gene		24	GC04P029832	34.5064	https://www.genecards.org/cgi-bin/carddisp.pl?gene=AFAP1-AS1
ICAM1	Intercellular Adhesion Molecule 1	Protein Coding	P05362	63	GC19P151796	34.4444	https://www.genecards.org/cgi-bin/carddisp.pl?gene=ICAM1
MIR181A1	MicroRNA 181a-1	RNA Gene		27	GC01M198860	34.431	https://www.genecards.org/cgi-bin/carddisp.pl?gene=MIR181A1
TNFRSF10B	TNF Receptor Superfamily Member 10b	Protein Coding	O14763	62	GC08M023006	34.3848	https://www.genecards.org/cgi-bin/carddisp.pl?gene=TNFRSF10B
SNHG1	Small Nucleolar RNA Host Gene 1	RNA Gene		29	GC11M139671	34.3086	https://www.genecards.org/cgi-bin/carddisp.pl?gene=SNHG1
EGFR-AS1	EGFR Antisense RNA 1	RNA Gene		24	GC07M055179	34.1975	https://www.genecards.org/cgi-bin/carddisp.pl?gene=EGFR-AS1
MIR23A	MicroRNA 23a	RNA Gene		30	GC19M108248	34.171	https://www.genecards.org/cgi-bin/carddisp.pl?gene=MIR23A
FANCA	FA Complementation Group A	Protein Coding	O15360	62	GC16M090299	34.1709	https://www.genecards.org/cgi-bin/carddisp.pl?gene=FANCA
CEACAM5	CEA Cell Adhesion Molecule 5	Protein Coding	P06731	56	GC19P152590	33.9867	https://www.genecards.org/cgi-bin/carddisp.pl?gene=CEACAM5
MIRLET7B	MicroRNA Let-7b	RNA Gene		29	GC22P092388	33.9128	https://www.genecards.org/cgi-bin/carddisp.pl?gene=MIRLET7B
LINC-ROR	Long Intergenic Non-Protein Coding RNA, Regulator Of Reprogramming	RNA Gene		25	GC18M057054	33.8682	https://www.genecards.org/cgi-bin/carddisp.pl?gene=LINC-ROR
MIR210	MicroRNA 210	RNA Gene		30	GC11M015053	33.838	https://www.genecards.org/cgi-bin/carddisp.pl?gene=MIR210
SDHD	Succinate Dehydrogenase Complex Subunit D	Protein Coding	O14521	58	GC11P113465	33.7715	https://www.genecards.org/cgi-bin/carddisp.pl?gene=SDHD
RARB	Retinoic Acid Receptor Beta	Protein Coding	P10826	62	GC03P027315	33.6997	https://www.genecards.org/cgi-bin/carddisp.pl?gene=RARB
VDR	Vitamin D Receptor	Protein Coding	P11473	61	GC12M047841	33.6313	https://www.genecards.org/cgi-bin/carddisp.pl?gene=VDR
GHET1	Gastric Carcinoma Proliferation Enhancing Transcript 1	RNA Gene		20	GC07P165920	33.6195	https://www.genecards.org/cgi-bin/carddisp.pl?gene=GHET1
AXL	AXL Receptor Tyrosine Kinase	Protein Coding	P30530	64	GC19P041219	33.5141	https://www.genecards.org/cgi-bin/carddisp.pl?gene=AXL
MIR224	MicroRNA 224	RNA Gene		25	GC0XM151958	33.4854	https://www.genecards.org/cgi-bin/carddisp.pl?gene=MIR224
SERPINA1	Serpin Family A Member 1	Protein Coding	P01009	62	GC14M094376	33.4339	https://www.genecards.org/cgi-bin/carddisp.pl?gene=SERPINA1
NTRK2	Neurotrophic Receptor Tyrosine Kinase 2	Protein Coding	Q16620	66	GC09P084668	33.4279	https://www.genecards.org/cgi-bin/carddisp.pl?gene=NTRK2
F2	Coagulation Factor II, Thrombin	Protein Coding	P00734	63	GC11P049059	33.4176	https://www.genecards.org/cgi-bin/carddisp.pl?gene=F2
PIK3R1	Phosphoinositide-3-Kinase Regulatory Subunit 1	Protein Coding	P27986	65	GC05P068215	33.216	https://www.genecards.org/cgi-bin/carddisp.pl?gene=PIK3R1
MIR23B	MicroRNA 23b	RNA Gene		29	GC09P095085	33.1786	https://www.genecards.org/cgi-bin/carddisp.pl?gene=MIR23B
BIRC5	Baculoviral IAP Repeat Containing 5	Protein Coding	O15392	58	GC17P078214	33.1246	https://www.genecards.org/cgi-bin/carddisp.pl?gene=BIRC5
MIR183	MicroRNA 183	RNA Gene		28	GC07M129901	33.0711	https://www.genecards.org/cgi-bin/carddisp.pl?gene=MIR183
HNF1A-AS1	HNF1A Antisense RNA 1	RNA Gene		28	GC12M124665	33.0558	https://www.genecards.org/cgi-bin/carddisp.pl?gene=HNF1A-AS1
ABCB1	ATP Binding Cassette Subfamily B Member 1	Protein Coding	P08183	64	GC07M087504	32.8361	https://www.genecards.org/cgi-bin/carddisp.pl?gene=ABCB1
RAD51	RAD51 Recombinase	Protein Coding	Q06609	65	GC15P040694	32.8131	https://www.genecards.org/cgi-bin/carddisp.pl?gene=RAD51
BUB1B	BUB1 Mitotic Checkpoint Serine/Threonine Kinase B	Protein Coding	O60566	63	GC15P040161	32.7355	https://www.genecards.org/cgi-bin/carddisp.pl?gene=BUB1B
CDKN3	Cyclin Dependent Kinase Inhibitor 3	Protein Coding	Q16667	54	GC14P058243	32.7068	https://www.genecards.org/cgi-bin/carddisp.pl?gene=CDKN3
NR1H4	Nuclear Receptor Subfamily 1 Group H Member 4	Protein Coding	Q96RI1	60	GC12P100473	32.6723	https://www.genecards.org/cgi-bin/carddisp.pl?gene=NR1H4
MIR96	MicroRNA 96	RNA Gene		30	GC07M129774	32.6105	https://www.genecards.org/cgi-bin/carddisp.pl?gene=MIR96
CD44	CD44 Molecule (IN Blood Group)	Protein Coding	P16070	61	GC11P035139	32.5795	https://www.genecards.org/cgi-bin/carddisp.pl?gene=CD44
TP63	Tumor Protein P63	Protein Coding	Q9H3D4	58	GC03P189598	32.555	https://www.genecards.org/cgi-bin/carddisp.pl?gene=TP63
MIR215	MicroRNA 215	RNA Gene		27	GC01M220117	32.4668	https://www.genecards.org/cgi-bin/carddisp.pl?gene=MIR215
MIRLET7E	MicroRNA Let-7e	RNA Gene		28	GC19P152977	32.4488	https://www.genecards.org/cgi-bin/carddisp.pl?gene=MIRLET7E
MMP2	Matrix Metallopeptidase 2	Protein Coding	P08253	66	GC16P121565	32.3852	https://www.genecards.org/cgi-bin/carddisp.pl?gene=MMP2
DDR2	Discoidin Domain Receptor Tyrosine Kinase 2	Protein Coding	Q16832	64	GC01P177045	32.3679	https://www.genecards.org/cgi-bin/carddisp.pl?gene=DDR2
IFNL3	Interferon Lambda 3	Protein Coding	Q8IZI9	47	GC19M039243	32.254	https://www.genecards.org/cgi-bin/carddisp.pl?gene=IFNL3
MIR127	MicroRNA 127	RNA Gene		30	GC14P120346	32.2283	https://www.genecards.org/cgi-bin/carddisp.pl?gene=MIR127
NFKB1	Nuclear Factor Kappa B Subunit 1	Protein Coding	P19838	66	GC04P102501	32.2226	https://www.genecards.org/cgi-bin/carddisp.pl?gene=NFKB1
PTPN11	Protein Tyrosine Phosphatase Non-Receptor Type 11	Protein Coding	Q06124	67	GC12P112418	32.1792	https://www.genecards.org/cgi-bin/carddisp.pl?gene=PTPN11
HAVCR2	Hepatitis A Virus Cellular Receptor 2	Protein Coding	Q8TDQ0	58	GC05M157063	32.1506	https://www.genecards.org/cgi-bin/carddisp.pl?gene=HAVCR2
MIR181B1	MicroRNA 181b-1	RNA Gene		28	GC01M198858	32.1455	https://www.genecards.org/cgi-bin/carddisp.pl?gene=MIR181B1
MUC16	Mucin 16, Cell Surface Associated	Protein Coding	Q8WXI7	51	GC19M008848	32.1349	https://www.genecards.org/cgi-bin/carddisp.pl?gene=MUC16
STAT1	Signal Transducer And Activator Of Transcription 1	Protein Coding	P42224	65	GC02M190908	31.9945	https://www.genecards.org/cgi-bin/carddisp.pl?gene=STAT1
MIR106B	MicroRNA 106b	RNA Gene		30	GC07M106713	31.9335	https://www.genecards.org/cgi-bin/carddisp.pl?gene=MIR106B
MIR93	MicroRNA 93	RNA Gene		30	GC07M106714	31.9189	https://www.genecards.org/cgi-bin/carddisp.pl?gene=MIR93
CALCA	Calcitonin Related Polypeptide Alpha	Protein Coding	P06881	57	GC11M014966	31.9134	https://www.genecards.org/cgi-bin/carddisp.pl?gene=CALCA
MIR130A	MicroRNA 130a	RNA Gene		30	GC11P057641	31.8526	https://www.genecards.org/cgi-bin/carddisp.pl?gene=MIR130A
MIR10B	MicroRNA 10b	RNA Gene		31	GC02P176150	31.8097	https://www.genecards.org/cgi-bin/carddisp.pl?gene=MIR10B
PIK3CG	Phosphatidylinositol-4,5-Bisphosphate 3-Kinase Catalytic Subunit Gamma	Protein Coding	P48736	62	GC07P106865	31.7408	https://www.genecards.org/cgi-bin/carddisp.pl?gene=PIK3CG
HGF	Hepatocyte Growth Factor	Protein Coding	P14210	65	GC07M081699	31.6945	https://www.genecards.org/cgi-bin/carddisp.pl?gene=HGF
MIR100	MicroRNA 100	RNA Gene		30	GC11M122152	31.6902	https://www.genecards.org/cgi-bin/carddisp.pl?gene=MIR100
BANCR	BRAF-Activated Non-Protein Coding RNA	RNA Gene		21	GC09M069296	31.6034	https://www.genecards.org/cgi-bin/carddisp.pl?gene=BANCR
RASSF1	Ras Association Domain Family Member 1	Protein Coding	Q9NS23	57	GC03M050329	31.6014	https://www.genecards.org/cgi-bin/carddisp.pl?gene=RASSF1
ATP7B	ATPase Copper Transporting Beta	Protein Coding	P35670	61	GC13M051930	31.5668	https://www.genecards.org/cgi-bin/carddisp.pl?gene=ATP7B
CASP3	Caspase 3	Protein Coding	P42574	62	GC04M184627	31.5506	https://www.genecards.org/cgi-bin/carddisp.pl?gene=CASP3
CRNDE	Colorectal Neoplasia Differentially Expressed	RNA Gene		29	GC16M054993	31.5428	https://www.genecards.org/cgi-bin/carddisp.pl?gene=CRNDE
CTNNA1	Catenin Alpha 1	Protein Coding	P35221	60	GC05P138799	31.5427	https://www.genecards.org/cgi-bin/carddisp.pl?gene=CTNNA1
CREBBP	CREB Binding Protein	Protein Coding	Q92793	67	GC16M049995	31.5304	https://www.genecards.org/cgi-bin/carddisp.pl?gene=CREBBP
MIR212	MicroRNA 212	RNA Gene		29	GC17M002050	31.4923	https://www.genecards.org/cgi-bin/carddisp.pl?gene=MIR212
ENG	Endoglin	Protein Coding	P17813	60	GC09M131710	31.4817	https://www.genecards.org/cgi-bin/carddisp.pl?gene=ENG
PCNA	Proliferating Cell Nuclear Antigen	Protein Coding	P12004	63	GC20M005114	31.4159	https://www.genecards.org/cgi-bin/carddisp.pl?gene=PCNA
KCNQ1OT1	KCNQ1 Opposite Strand/Antisense Transcript 1	RNA Gene		35	GC11M015143	31.3724	https://www.genecards.org/cgi-bin/carddisp.pl?gene=KCNQ1OT1
MIR25	MicroRNA 25	RNA Gene		29	GC07M100093	31.3118	https://www.genecards.org/cgi-bin/carddisp.pl?gene=MIR25
ROS1	ROS Proto-Oncogene 1, Receptor Tyrosine Kinase	Protein Coding	P08922	60	GC06M117287	31.2925	https://www.genecards.org/cgi-bin/carddisp.pl?gene=ROS1
MIR26B	MicroRNA 26b	RNA Gene		31	GC02P218402	31.2617	https://www.genecards.org/cgi-bin/carddisp.pl?gene=MIR26B
MIR199B	MicroRNA 199b	RNA Gene		27	GC09M128244	31.1601	https://www.genecards.org/cgi-bin/carddisp.pl?gene=MIR199B
SLC10A1	Solute Carrier Family 10 Member 1	Protein Coding	Q14973	55	GC14M069775	31.1597	https://www.genecards.org/cgi-bin/carddisp.pl?gene=SLC10A1
NRG1	Neuregulin 1	Protein Coding	Q02297	61	GC08P031639	31.1521	https://www.genecards.org/cgi-bin/carddisp.pl?gene=NRG1
ABCC1	ATP Binding Cassette Subfamily C Member 1 (ABCC1 Blood Group)	Protein Coding	P33527	61	GC16P015949	31.0888	https://www.genecards.org/cgi-bin/carddisp.pl?gene=ABCC1
FOXM1	Forkhead Box M1	Protein Coding	Q08050	56	GC12M002857	31.0458	https://www.genecards.org/cgi-bin/carddisp.pl?gene=FOXM1
IGF2R	Insulin Like Growth Factor 2 Receptor	Protein Coding	P11717	60	GC06P159969	31.017	https://www.genecards.org/cgi-bin/carddisp.pl?gene=IGF2R
VIM	Vimentin	Protein Coding	P08670	64	GC10P017227	30.9878	https://www.genecards.org/cgi-bin/carddisp.pl?gene=VIM
MIR338	MicroRNA 338	RNA Gene		27	GC17M098223	30.9167	https://www.genecards.org/cgi-bin/carddisp.pl?gene=MIR338
FHIT	Fragile Histidine Triad Diadenosine Triphosphatase	Protein Coding	P49789	55	GC03M059747	30.881	https://www.genecards.org/cgi-bin/carddisp.pl?gene=FHIT
MMP1	Matrix Metallopeptidase 1	Protein Coding	P03956	62	GC11M140392	30.8712	https://www.genecards.org/cgi-bin/carddisp.pl?gene=MMP1
MIR216A	MicroRNA 216a	RNA Gene		28	GC02M055988	30.7011	https://www.genecards.org/cgi-bin/carddisp.pl?gene=MIR216A
IRF1	Interferon Regulatory Factor 1	Protein Coding	P10914	60	GC05M132440	30.6956	https://www.genecards.org/cgi-bin/carddisp.pl?gene=IRF1
AURKA	Aurora Kinase A	Protein Coding	O14965	65	GC20M056370	30.6762	https://www.genecards.org/cgi-bin/carddisp.pl?gene=AURKA
MIR148B	MicroRNA 148b	RNA Gene		30	GC12P054337	30.6498	https://www.genecards.org/cgi-bin/carddisp.pl?gene=MIR148B
SMAD2	SMAD Family Member 2	Protein Coding	Q15796	65	GC18M047809	30.6436	https://www.genecards.org/cgi-bin/carddisp.pl?gene=SMAD2
MIR204	MicroRNA 204	RNA Gene		31	GC09M070809	30.5372	https://www.genecards.org/cgi-bin/carddisp.pl?gene=MIR204
FLT1	Fms Related Receptor Tyrosine Kinase 1	Protein Coding	P17948	64	GC13M028300	30.5342	https://www.genecards.org/cgi-bin/carddisp.pl?gene=FLT1
PDCD1	Programmed Cell Death 1	Protein Coding	Q15116	60	GC02M241849	30.5156	https://www.genecards.org/cgi-bin/carddisp.pl?gene=PDCD1
RHBDF2	Rhomboid 5 Homolog 2	Protein Coding	Q6PJF5	52	GC17M076470	30.5067	https://www.genecards.org/cgi-bin/carddisp.pl?gene=RHBDF2
MIR424	MicroRNA 424	RNA Gene		27	GC0XM135398	30.5008	https://www.genecards.org/cgi-bin/carddisp.pl?gene=MIR424
FANCD2	FA Complementation Group D2	Protein Coding	Q9BXW9	60	GC03P010026	30.4855	https://www.genecards.org/cgi-bin/carddisp.pl?gene=FANCD2
TYMP	Thymidine Phosphorylase	Protein Coding	P19971	60	GC22M050525	30.4508	https://www.genecards.org/cgi-bin/carddisp.pl?gene=TYMP
CASC2	Cancer Susceptibility 2	RNA Gene	Q8IU53	34	GC10P118046	30.4425	https://www.genecards.org/cgi-bin/carddisp.pl?gene=CASC2
LDLR	Low Density Lipoprotein Receptor	Protein Coding	P01130	64	GC19P151814	30.4399	https://www.genecards.org/cgi-bin/carddisp.pl?gene=LDLR
MIR185	MicroRNA 185	RNA Gene		30	GC22P091538	30.426	https://www.genecards.org/cgi-bin/carddisp.pl?gene=MIR185
CHEK1	Checkpoint Kinase 1	Protein Coding	O14757	65	GC11P125625	30.4093	https://www.genecards.org/cgi-bin/carddisp.pl?gene=CHEK1
PGR	Progesterone Receptor	Protein Coding	P06401	62	GC11M140371	30.3107	https://www.genecards.org/cgi-bin/carddisp.pl?gene=PGR
INS	Insulin	Protein Coding	P01308	61	GC11M002159	30.2753	https://www.genecards.org/cgi-bin/carddisp.pl?gene=INS
CTLA4	Cytotoxic T-Lymphocyte Associated Protein 4	Protein Coding	P16410	61	GC02P204860	30.2744	https://www.genecards.org/cgi-bin/carddisp.pl?gene=CTLA4
MIR140	MicroRNA 140	RNA Gene		32	GC16P122015	30.2379	https://www.genecards.org/cgi-bin/carddisp.pl?gene=MIR140
WWOX	WW Domain Containing Oxidoreductase	Protein Coding	Q9NZC7	60	GC16P078099	30.1879	https://www.genecards.org/cgi-bin/carddisp.pl?gene=WWOX
KMT2D	Lysine Methyltransferase 2D	Protein Coding	O14686	57	GC12M049018	30.1815	https://www.genecards.org/cgi-bin/carddisp.pl?gene=KMT2D
CAV1	Caveolin 1	Protein Coding	Q03135	61	GC07P116524	30.1371	https://www.genecards.org/cgi-bin/carddisp.pl?gene=CAV1
MIR152	MicroRNA 152	RNA Gene		30	GC17M048037	30.1343	https://www.genecards.org/cgi-bin/carddisp.pl?gene=MIR152
MKI67	Marker Of Proliferation Ki-67	Protein Coding	P46013	57	GC10M128096	30.1223	https://www.genecards.org/cgi-bin/carddisp.pl?gene=MKI67
SOX2-OT	SOX2 Overlapping Transcript	RNA Gene		32	GC03P180989	30.0613	https://www.genecards.org/cgi-bin/carddisp.pl?gene=SOX2-OT
MIR494	MicroRNA 494	RNA Gene		26	GC14P121384	30.0354	https://www.genecards.org/cgi-bin/carddisp.pl?gene=MIR494
MIR26A1	MicroRNA 26a-1	RNA Gene		30	GC03P037969	30.0352	https://www.genecards.org/cgi-bin/carddisp.pl?gene=MIR26A1
MIR374A	MicroRNA 374a	RNA Gene		25	GC0XM074300	29.9731	https://www.genecards.org/cgi-bin/carddisp.pl?gene=MIR374A
CCEPR	Cervical Carcinoma Expressed PCNA Regulatory LncRNA	RNA Gene		19	GC10M059174	29.9306	https://www.genecards.org/cgi-bin/carddisp.pl?gene=CCEPR
ABCB11	ATP Binding Cassette Subfamily B Member 11	Protein Coding	O95342	60	GC02M168922	29.925	https://www.genecards.org/cgi-bin/carddisp.pl?gene=ABCB11
MIR98	MicroRNA 98	RNA Gene		27	GC0XM053998	29.8749	https://www.genecards.org/cgi-bin/carddisp.pl?gene=MIR98
MIR125B1	MicroRNA 125b-1	RNA Gene		30	GC11M140706	29.8465	https://www.genecards.org/cgi-bin/carddisp.pl?gene=MIR125B1
MIR301A	MicroRNA 301a	RNA Gene		27	GC17M059151	29.8227	https://www.genecards.org/cgi-bin/carddisp.pl?gene=MIR301A
ZFAS1	ZNFX1 Antisense RNA 1	RNA Gene		30	GC20P049276	29.8178	https://www.genecards.org/cgi-bin/carddisp.pl?gene=ZFAS1
TERC	Telomerase RNA Component	RNA Gene		36	GC03M169765	29.804	https://www.genecards.org/cgi-bin/carddisp.pl?gene=TERC
PRKN	Parkin RBR E3 Ubiquitin Protein Ligase	Protein Coding	O60260	62	GC06M161348	29.7651	https://www.genecards.org/cgi-bin/carddisp.pl?gene=PRKN
MIR24-2	MicroRNA 24-2	RNA Gene		27	GC19M108246	29.7647	https://www.genecards.org/cgi-bin/carddisp.pl?gene=MIR24-2
MIR186	MicroRNA 186	RNA Gene		28	GC01M071067	29.699	https://www.genecards.org/cgi-bin/carddisp.pl?gene=MIR186
NPTN-IT1	NPTN Intronic Transcript 1	RNA Gene		19	GC15M073566	29.6046	https://www.genecards.org/cgi-bin/carddisp.pl?gene=NPTN-IT1
NORAD	Non-Coding RNA Activated By DNA Damage	RNA Gene		27	GC20M036858	29.51	https://www.genecards.org/cgi-bin/carddisp.pl?gene=NORAD
MIR192	MicroRNA 192	RNA Gene		30	GC11M064891	29.4272	https://www.genecards.org/cgi-bin/carddisp.pl?gene=MIR192
PRECSIT	P53 Regulated Carcinoma Associated Stat3 Activating Long Intergenic Non-Protein Coding Transcript	RNA Gene		26	GC13M110891	29.4072	https://www.genecards.org/cgi-bin/carddisp.pl?gene=PRECSIT
MIR197	MicroRNA 197	RNA Gene		28	GC01P109598	29.3345	https://www.genecards.org/cgi-bin/carddisp.pl?gene=MIR197
CCNE1	Cyclin E1	Protein Coding	P24864	61	GC19P029811	29.32	https://www.genecards.org/cgi-bin/carddisp.pl?gene=CCNE1
SDHA	Succinate Dehydrogenase Complex Flavoprotein Subunit A	Protein Coding	P31040	61	GC05P000248	29.3185	https://www.genecards.org/cgi-bin/carddisp.pl?gene=SDHA
MIR107	MicroRNA 107	RNA Gene		28	GC10M089604	29.2859	https://www.genecards.org/cgi-bin/carddisp.pl?gene=MIR107
XRCC1	X-Ray Repair Cross Complementing 1	Protein Coding	P18887	58	GC19M043543	29.1991	https://www.genecards.org/cgi-bin/carddisp.pl?gene=XRCC1
SNHG12	Small Nucleolar RNA Host Gene 12	RNA Gene	Q9BXW3	32	GC01M034874	29.1819	https://www.genecards.org/cgi-bin/carddisp.pl?gene=SNHG12
SMAD3	SMAD Family Member 3	Protein Coding	P84022	66	GC15P067063	29.1399	https://www.genecards.org/cgi-bin/carddisp.pl?gene=SMAD3
ATR	ATR Serine/Threonine Kinase	Protein Coding	Q13535	67	GC03M142449	29.133	https://www.genecards.org/cgi-bin/carddisp.pl?gene=ATR
KRT8	Keratin 8	Protein Coding	P05787	60	GC12M052897	29.1301	https://www.genecards.org/cgi-bin/carddisp.pl?gene=KRT8
BMPR1A	Bone Morphogenetic Protein Receptor Type 1A	Protein Coding	P36894	65	GC10P123974	29.1193	https://www.genecards.org/cgi-bin/carddisp.pl?gene=BMPR1A
NUTM1	NUT Midline Carcinoma Family Member 1	Protein Coding	Q86Y26	45	GC15P034343	29.052	https://www.genecards.org/cgi-bin/carddisp.pl?gene=NUTM1
MIR320A	MicroRNA 320a	RNA Gene		31	GC08M022455	29.0014	https://www.genecards.org/cgi-bin/carddisp.pl?gene=MIR320A
MIRLET7A1	MicroRNA Let-7a-1	RNA Gene		31	GC09P094175	28.9785	https://www.genecards.org/cgi-bin/carddisp.pl?gene=MIRLET7A1
ERCC4	ERCC Excision Repair 4, Endonuclease Catalytic Subunit	Protein Coding	Q92889	59	GC16P013920	28.9557	https://www.genecards.org/cgi-bin/carddisp.pl?gene=ERCC4
ING1	Inhibitor Of Growth Family Member 1	Protein Coding	Q9UK53	55	GC13P110712	28.8994	https://www.genecards.org/cgi-bin/carddisp.pl?gene=ING1
GSTM1	Glutathione S-Transferase Mu 1	Protein Coding	P09488	55	GC01P109687	28.8901	https://www.genecards.org/cgi-bin/carddisp.pl?gene=GSTM1
IL4	Interleukin 4	Protein Coding	P05112	59	GC05P132673	28.8819	https://www.genecards.org/cgi-bin/carddisp.pl?gene=IL4
GSTP1	Glutathione S-Transferase Pi 1	Protein Coding	P09211	62	GC11P067583	28.8322	https://www.genecards.org/cgi-bin/carddisp.pl?gene=GSTP1
PANDAR	Promoter Of CDKN1A Antisense DNA Damage Activated RNA	RNA Gene		19	GC06M036673	28.8127	https://www.genecards.org/cgi-bin/carddisp.pl?gene=PANDAR
GATA3	GATA Binding Protein 3	Protein Coding	P23771	63	GC10P008045	28.699	https://www.genecards.org/cgi-bin/carddisp.pl?gene=GATA3
SKP2	S-Phase Kinase Associated Protein 2	Protein Coding	Q13309	58	GC05P036151	28.66	https://www.genecards.org/cgi-bin/carddisp.pl?gene=SKP2
ABCC2	ATP Binding Cassette Subfamily C Member 2	Protein Coding	Q92887	61	GC10P099782	28.633	https://www.genecards.org/cgi-bin/carddisp.pl?gene=ABCC2
CDK2	Cyclin Dependent Kinase 2	Protein Coding	P24941	64	GC12P055966	28.5587	https://www.genecards.org/cgi-bin/carddisp.pl?gene=CDK2
JAK1	Janus Kinase 1	Protein Coding	P23458	66	GC01M064833	28.542	https://www.genecards.org/cgi-bin/carddisp.pl?gene=JAK1
TLR2	Toll Like Receptor 2	Protein Coding	O60603	65	GC04P153684	28.4694	https://www.genecards.org/cgi-bin/carddisp.pl?gene=TLR2
AKT2	AKT Serine/Threonine Kinase 2	Protein Coding	P31751	67	GC19M040230	28.4684	https://www.genecards.org/cgi-bin/carddisp.pl?gene=AKT2
TGFA	Transforming Growth Factor Alpha	Protein Coding	P01135	58	GC02M070447	28.4118	https://www.genecards.org/cgi-bin/carddisp.pl?gene=TGFA
PAX8	Paired Box 8	Protein Coding	Q06710	58	GC02M113215	28.3643	https://www.genecards.org/cgi-bin/carddisp.pl?gene=PAX8
MIR151A	MicroRNA 151a	RNA Gene		28	GC08M141050	28.3307	https://www.genecards.org/cgi-bin/carddisp.pl?gene=MIR151A
ABCB4	ATP Binding Cassette Subfamily B Member 4	Protein Coding	P21439	60	GC07M087365	28.2332	https://www.genecards.org/cgi-bin/carddisp.pl?gene=ABCB4
HAGLR	HOXD Antisense Growth-Associated Long Non-Coding RNA	RNA Gene		27	GC02M176172	28.2247	https://www.genecards.org/cgi-bin/carddisp.pl?gene=HAGLR
IGF2	Insulin Like Growth Factor 2	Protein Coding	P01344	61	GC11M015123	28.218	https://www.genecards.org/cgi-bin/carddisp.pl?gene=IGF2
FGFR4	Fibroblast Growth Factor Receptor 4	Protein Coding	P22455	64	GC05P177086	28.1378	https://www.genecards.org/cgi-bin/carddisp.pl?gene=FGFR4
ATRX	ATRX Chromatin Remodeler	Protein Coding	P46100	60	GC0XM077504	28.0741	https://www.genecards.org/cgi-bin/carddisp.pl?gene=ATRX
NOTCH2	Notch Receptor 2	Protein Coding	Q04721	65	GC01M119911	28.0518	https://www.genecards.org/cgi-bin/carddisp.pl?gene=NOTCH2
GGT1	Gamma-Glutamyltransferase 1	Protein Coding	P19440	62	GC22P024583	28.0456	https://www.genecards.org/cgi-bin/carddisp.pl?gene=GGT1
HLA-B	Major Histocompatibility Complex, Class I, B	Protein Coding	P01889	59	GC06M106436	28.0182	https://www.genecards.org/cgi-bin/carddisp.pl?gene=HLA-B
HOXA11-AS	HOXA11 Antisense RNA	RNA Gene		29	GC07P027184	27.9763	https://www.genecards.org/cgi-bin/carddisp.pl?gene=HOXA11-AS
MIR27B	MicroRNA 27b	RNA Gene		30	GC09P107001	27.9686	https://www.genecards.org/cgi-bin/carddisp.pl?gene=MIR27B
FOXP3	Forkhead Box P3	Protein Coding	Q9BZS1	59	GC0XM049250	27.9335	https://www.genecards.org/cgi-bin/carddisp.pl?gene=FOXP3
CHGA	Chromogranin A	Protein Coding	P10645	56	GC14P095285	27.8935	https://www.genecards.org/cgi-bin/carddisp.pl?gene=CHGA
CYP2E1	Cytochrome P450 Family 2 Subfamily E Member 1	Protein Coding	P05181	58	GC10P133520	27.8742	https://www.genecards.org/cgi-bin/carddisp.pl?gene=CYP2E1
LRRC56	Leucine Rich Repeat Containing 56	Protein Coding	Q8IYG6	47	GC11P020229	27.8389	https://www.genecards.org/cgi-bin/carddisp.pl?gene=LRRC56
TLR4	Toll Like Receptor 4	Protein Coding	O00206	64	GC09P117704	27.7711	https://www.genecards.org/cgi-bin/carddisp.pl?gene=TLR4
ITGB1	Integrin Subunit Beta 1	Protein Coding	P05556	62	GC10M037195	27.7398	https://www.genecards.org/cgi-bin/carddisp.pl?gene=ITGB1
MIR324	MicroRNA 324	RNA Gene		28	GC17M007223	27.7316	https://www.genecards.org/cgi-bin/carddisp.pl?gene=MIR324
DANCR	Differentiation Antagonizing Non-Protein Coding RNA	RNA Gene	P0C864	32	GC04P052712	27.5493	https://www.genecards.org/cgi-bin/carddisp.pl?gene=DANCR
PRKDC	Protein Kinase, DNA-Activated, Catalytic Subunit	Protein Coding	P78527	63	GC08M047773	27.5258	https://www.genecards.org/cgi-bin/carddisp.pl?gene=PRKDC
KEAP1	Kelch Like ECH Associated Protein 1	Protein Coding	Q14145	61	GC19M010486	27.5101	https://www.genecards.org/cgi-bin/carddisp.pl?gene=KEAP1
EZH2	Enhancer Of Zeste 2 Polycomb Repressive Complex 2 Subunit	Protein Coding	Q15910	66	GC07M148807	27.503	https://www.genecards.org/cgi-bin/carddisp.pl?gene=EZH2
GLUL	Glutamate-Ammonia Ligase	Protein Coding	P15104	61	GC01M182378	27.3701	https://www.genecards.org/cgi-bin/carddisp.pl?gene=GLUL
SLC25A13	Solute Carrier Family 25 Member 13	Protein Coding	Q9UJS0	58	GC07M096120	27.3488	https://www.genecards.org/cgi-bin/carddisp.pl?gene=SLC25A13
MIR181C	MicroRNA 181c	RNA Gene		28	GC19P151979	27.3379	https://www.genecards.org/cgi-bin/carddisp.pl?gene=MIR181C
CYP1A1	Cytochrome P450 Family 1 Subfamily A Member 1	Protein Coding	P04798	60	GC15M074719	27.3067	https://www.genecards.org/cgi-bin/carddisp.pl?gene=CYP1A1
CDK6	Cyclin Dependent Kinase 6	Protein Coding	Q00534	64	GC07M092604	27.2197	https://www.genecards.org/cgi-bin/carddisp.pl?gene=CDK6
PDGFRL	Platelet Derived Growth Factor Receptor Like	Protein Coding	Q15198	53	GC08P017576	27.2065	https://www.genecards.org/cgi-bin/carddisp.pl?gene=PDGFRL
MT-CYB	Mitochondrially Encoded Cytochrome B	Protein Coding	P00156	45	GCMTP014749	27.1948	https://www.genecards.org/cgi-bin/carddisp.pl?gene=MT-CYB
ERCC5	ERCC Excision Repair 5, Endonuclease	Protein Coding	P28715	58	GC13P102845	27.1756	https://www.genecards.org/cgi-bin/carddisp.pl?gene=ERCC5
MIR132	MicroRNA 132	RNA Gene		30	GC17M002049	27.1595	https://www.genecards.org/cgi-bin/carddisp.pl?gene=MIR132
DCC	DCC Netrin 1 Receptor	Protein Coding	P43146	60	GC18P052340	27.1413	https://www.genecards.org/cgi-bin/carddisp.pl?gene=DCC
TYMS	Thymidylate Synthetase	Protein Coding	P04818	62	GC18P000657	27.1257	https://www.genecards.org/cgi-bin/carddisp.pl?gene=TYMS
PNPLA3	Patatin Like Domain 3, 1-Acylglycerol-3-Phosphate O-Acyltransferase	Protein Coding	Q9NST1	54	GC22P043923	27.122	https://www.genecards.org/cgi-bin/carddisp.pl?gene=PNPLA3
XPC	XPC Complex Subunit, DNA Damage Recognition And Repair Factor	Protein Coding	Q01831	58	GC03M028673	27.0857	https://www.genecards.org/cgi-bin/carddisp.pl?gene=XPC
CBR3-AS1	CBR3 Antisense RNA 1	RNA Gene		27	GC21M036090	27.0805	https://www.genecards.org/cgi-bin/carddisp.pl?gene=CBR3-AS1
TGFBR1	Transforming Growth Factor Beta Receptor 1	Protein Coding	P36897	67	GC09P107186	27.0648	https://www.genecards.org/cgi-bin/carddisp.pl?gene=TGFBR1
IGF1R	Insulin Like Growth Factor 1 Receptor	Protein Coding	P08069	68	GC15P098648	27.0464	https://www.genecards.org/cgi-bin/carddisp.pl?gene=IGF1R
MIR106A	MicroRNA 106a	RNA Gene		27	GC0XM135412	27.0367	https://www.genecards.org/cgi-bin/carddisp.pl?gene=MIR106A
MIR9-1	MicroRNA 9-1	RNA Gene		30	GC01M156420	26.9985	https://www.genecards.org/cgi-bin/carddisp.pl?gene=MIR9-1
MIR483	MicroRNA 483	RNA Gene		30	GC11M015126	26.9766	https://www.genecards.org/cgi-bin/carddisp.pl?gene=MIR483
MIR375	MicroRNA 375	RNA Gene		30	GC02M219001	26.8024	https://www.genecards.org/cgi-bin/carddisp.pl?gene=MIR375
TP73	Tumor Protein P73	Protein Coding	O15350	58	GC01P003652	26.7918	https://www.genecards.org/cgi-bin/carddisp.pl?gene=TP73
G6PC1	Glucose-6-Phosphatase Catalytic Subunit 1	Protein Coding	P35575	56	GC17P156244	26.7693	https://www.genecards.org/cgi-bin/carddisp.pl?gene=G6PC1
DGCR5	DiGeorge Syndrome Critical Region Gene 5	RNA Gene		28	GC22P091509	26.769	https://www.genecards.org/cgi-bin/carddisp.pl?gene=DGCR5
FAH	Fumarylacetoacetate Hydrolase	Protein Coding	P16930	59	GC15P080152	26.6949	https://www.genecards.org/cgi-bin/carddisp.pl?gene=FAH
PMS1	PMS1 Homolog 1, Mismatch Repair System Component	Protein Coding	P54277	52	GC02P189784	26.6912	https://www.genecards.org/cgi-bin/carddisp.pl?gene=PMS1
APOB	Apolipoprotein B	Protein Coding	P04114	59	GC02M020956	26.6712	https://www.genecards.org/cgi-bin/carddisp.pl?gene=APOB
MIR193A	MicroRNA 193a	RNA Gene		28	GC17P031559	26.6551	https://www.genecards.org/cgi-bin/carddisp.pl?gene=MIR193A
BCL2L1	BCL2 Like 1	Protein Coding	Q07817	62	GC20M031664	26.6459	https://www.genecards.org/cgi-bin/carddisp.pl?gene=BCL2L1
RSF1	Remodeling And Spacing Factor 1	Protein Coding	Q96T23	47	GC11M140147	26.6394	https://www.genecards.org/cgi-bin/carddisp.pl?gene=RSF1
HLA-A	Major Histocompatibility Complex, Class I, A	Protein Coding	P04439	59	GC06P181854	26.549	https://www.genecards.org/cgi-bin/carddisp.pl?gene=HLA-A
CYP17A1	Cytochrome P450 Family 17 Subfamily A Member 1	Protein Coding	P05093	62	GC10M102830	26.5466	https://www.genecards.org/cgi-bin/carddisp.pl?gene=CYP17A1
MIR133B	MicroRNA 133b	RNA Gene		31	GC06P052148	26.5208	https://www.genecards.org/cgi-bin/carddisp.pl?gene=MIR133B
RAD54L	RAD54 Like	Protein Coding	Q92698	58	GC01P077736	26.5195	https://www.genecards.org/cgi-bin/carddisp.pl?gene=RAD54L
CBS	Cystathionine Beta-Synthase	Protein Coding	P35520	64	GC21M043053	26.5124	https://www.genecards.org/cgi-bin/carddisp.pl?gene=CBS
CERNA3	Competing Endogenous LncRNA 3 For MiR-645	RNA Gene		21	GC08P056444	26.4902	https://www.genecards.org/cgi-bin/carddisp.pl?gene=CERNA3
SLC49A4	Solute Carrier Family 49 Member 4	Protein Coding	Q96SL1	44	GC03P122946	26.3473	https://www.genecards.org/cgi-bin/carddisp.pl?gene=SLC49A4
MITF	Melanocyte Inducing Transcription Factor	Protein Coding	O75030	61	GC03P069740	26.334	https://www.genecards.org/cgi-bin/carddisp.pl?gene=MITF
BMP6	Bone Morphogenetic Protein 6	Protein Coding	P22004	57	GC06P007726	26.3309	https://www.genecards.org/cgi-bin/carddisp.pl?gene=BMP6
MAPK8	Mitogen-Activated Protein Kinase 8	Protein Coding	P45983	62	GC10P048306	26.3206	https://www.genecards.org/cgi-bin/carddisp.pl?gene=MAPK8
WRAP53	WD Repeat Containing Antisense To TP53	Protein Coding	Q9BUR4	52	GC17P153763	26.3072	https://www.genecards.org/cgi-bin/carddisp.pl?gene=WRAP53
MRE11	MRE11 Homolog, Double Strand Break Repair Nuclease	Protein Coding	P49959	61	GC11M140320	26.2252	https://www.genecards.org/cgi-bin/carddisp.pl?gene=MRE11
MIR181A2	MicroRNA 181a-2	RNA Gene		28	GC09P124692	26.2045	https://www.genecards.org/cgi-bin/carddisp.pl?gene=MIR181A2
LOC126806658	BRD4-Independent Group 4 Enhancer GRCh37_chr3:41265899-41267098	Functional Element		10	GC03P041224	26.154	https://www.genecards.org/cgi-bin/carddisp.pl?gene=LOC126806658
UGT1A1	UDP Glucuronosyltransferase Family 1 Member A1	Protein Coding	P22309	64	GC02P233760	26.1441	https://www.genecards.org/cgi-bin/carddisp.pl?gene=UGT1A1
MIR30D	MicroRNA 30d	RNA Gene		26	GC08M134804	26.1218	https://www.genecards.org/cgi-bin/carddisp.pl?gene=MIR30D
SYP	Synaptophysin	Protein Coding	P08247	59	GC0XM049187	26.1045	https://www.genecards.org/cgi-bin/carddisp.pl?gene=SYP
RASA1	RAS P21 Protein Activator 1	Protein Coding	P20936	60	GC05P087267	26.085	https://www.genecards.org/cgi-bin/carddisp.pl?gene=RASA1
CYP3A4	Cytochrome P450 Family 3 Subfamily A Member 4	Protein Coding	P08684	61	GC07M106698	26.0469	https://www.genecards.org/cgi-bin/carddisp.pl?gene=CYP3A4
SERPINB3	Serpin Family B Member 3	Protein Coding	P29508	51	GC18M063655	25.9785	https://www.genecards.org/cgi-bin/carddisp.pl?gene=SERPINB3
IL18	Interleukin 18	Protein Coding	Q14116	57	GC11M112143	25.9502	https://www.genecards.org/cgi-bin/carddisp.pl?gene=IL18
MIR149	MicroRNA 149	RNA Gene		31	GC02P240456	25.9488	https://www.genecards.org/cgi-bin/carddisp.pl?gene=MIR149
ZEB1	Zinc Finger E-Box Binding Homeobox 1	Protein Coding	P37275	62	GC10P031318	25.8917	https://www.genecards.org/cgi-bin/carddisp.pl?gene=ZEB1
MIR101-1	MicroRNA 101-1	RNA Gene		28	GC01M065058	25.8863	https://www.genecards.org/cgi-bin/carddisp.pl?gene=MIR101-1
FLT4	Fms Related Receptor Tyrosine Kinase 4	Protein Coding	P35916	65	GC05M183404	25.8851	https://www.genecards.org/cgi-bin/carddisp.pl?gene=FLT4
LNCRNA-ATB	LncRNA Activated By TGF-Beta	RNA Gene		12	GC14P058713	25.8632	https://www.genecards.org/cgi-bin/carddisp.pl?gene=LNCRNA-ATB
NKILA	NF-KappaB Interacting LncRNA	RNA Gene		21	GC20P057874	25.8478	https://www.genecards.org/cgi-bin/carddisp.pl?gene=NKILA
PTPRC	Protein Tyrosine Phosphatase Receptor Type C	Protein Coding	P08575	65	GC01P198607	25.7986	https://www.genecards.org/cgi-bin/carddisp.pl?gene=PTPRC
IFI27	Interferon Alpha Inducible Protein 27	Protein Coding	P40305	50	GC14P094104	25.7836	https://www.genecards.org/cgi-bin/carddisp.pl?gene=IFI27
WRN	WRN RecQ Like Helicase	Protein Coding	Q14191	60	GC08P031033	25.7558	https://www.genecards.org/cgi-bin/carddisp.pl?gene=WRN
MIR296	MicroRNA 296	RNA Gene		25	GC20M058817	25.7367	https://www.genecards.org/cgi-bin/carddisp.pl?gene=MIR296
FANCE	FA Complementation Group E	Protein Coding	Q9HB96	54	GC06P182004	25.7055	https://www.genecards.org/cgi-bin/carddisp.pl?gene=FANCE
TP53COR1	Tumor Protein P53 Pathway Corepressor 1	RNA Gene		15	GC06U903133	25.7016	https://www.genecards.org/cgi-bin/carddisp.pl?gene=TP53COR1
PCAT29	Prostate Cancer Associated Transcript 29	RNA Gene		24	GC15P199126	25.695	https://www.genecards.org/cgi-bin/carddisp.pl?gene=PCAT29
IL2RA	Interleukin 2 Receptor Subunit Alpha	Protein Coding	P01589	63	GC10M006010	25.6917	https://www.genecards.org/cgi-bin/carddisp.pl?gene=IL2RA
ADAR	Adenosine Deaminase RNA Specific	Protein Coding	P55265	60	GC01M167413	25.6912	https://www.genecards.org/cgi-bin/carddisp.pl?gene=ADAR
MIR10A	MicroRNA 10a	RNA Gene		30	GC17M048579	25.6837	https://www.genecards.org/cgi-bin/carddisp.pl?gene=MIR10A
IGF1	Insulin Like Growth Factor 1	Protein Coding	P05019	61	GC12M102395	25.6758	https://www.genecards.org/cgi-bin/carddisp.pl?gene=IGF1
CD40	CD40 Molecule	Protein Coding	P25942	63	GC20P046118	25.6735	https://www.genecards.org/cgi-bin/carddisp.pl?gene=CD40
HLA-DQB1	Major Histocompatibility Complex, Class II, DQ Beta 1	Protein Coding	P01920	57	GC06M106540	25.6693	https://www.genecards.org/cgi-bin/carddisp.pl?gene=HLA-DQB1
SLC2A1	Solute Carrier Family 2 Member 1	Protein Coding	P11166	66	GC01M042925	25.5703	https://www.genecards.org/cgi-bin/carddisp.pl?gene=SLC2A1
SOX2	SRY-Box Transcription Factor 2	Protein Coding	P48431	58	GC03P181711	25.5582	https://www.genecards.org/cgi-bin/carddisp.pl?gene=SOX2
PTENP1	Phosphatase And Tensin Homolog Pseudogene 1	Pseudogene		27	GC09M033673	25.548	https://www.genecards.org/cgi-bin/carddisp.pl?gene=PTENP1
TNFSF10	TNF Superfamily Member 10	Protein Coding	P50591	58	GC03M172505	25.5357	https://www.genecards.org/cgi-bin/carddisp.pl?gene=TNFSF10
KLF6	KLF Transcription Factor 6	Protein Coding	Q99612	56	GC10M003779	25.5178	https://www.genecards.org/cgi-bin/carddisp.pl?gene=KLF6
RECQL4	RecQ Like Helicase 4	Protein Coding	O94761	54	GC08M147404	25.5163	https://www.genecards.org/cgi-bin/carddisp.pl?gene=RECQL4
[truncated: 4,657 more rows]

## Sheet: hepatocellular carcinoma filter
	Description	Category	Uniprot ID	Gifts	GC Id	Relevance score	GeneCards Link
[truncated: 4,423 more rows]

[truncated: 4 more sheets: hepatoma filtered - GeneCards, Intersecting targets, KEGG, Propranolol_Targets]
